# Supplementary material for: Structural, functional and molecular analysis of the effects of aging in the small intestine and colon of C57BL/6J mice
Source: BMC Med Genomics. 2012 Aug 28;5:38. doi: 10.1186/1755-8794-5-38 (PMC3534289; doi:10.1186/1755-8794-5-38)
Supplement: Additional file 1 — Table S1. All genes differential expressed in one or more segments of the intestine in old mice fed a low-fat or high-fat diet. [file 1755-8794-5-38-S1.xls]

## Sheet: Sheet1
Table S1: All genes differential expressed in one or more segements of the intestine in old mice fed a low-fat or high-fat diet
	SI-proximal			SI-middle			SI-distal			Colon
Probe ID	LF	HF		LF	HF		LF	HF		LF	HF	Gene name	Gene description
11450	-1.2	-1.05		1.24	1.03		-2.03	-1.41		1.17	6.66	Adipoq	adiponectin, C1Q and collagen domain containing
11468	-1.48	-1.27		-1.71	-1.55		-2.18	-2.3		-1.07	-4.02	Actg2	actin, gamma 2, smooth muscle, enteric
11475	-2.28	-1.61		-1.84	-1.7		-1.79	-2.51		1.39	-2.92	Acta2	actin, alpha 2, smooth muscle, aorta
11537	1.13	-1.14		1.3	1.04		-1.98	-1.98		-1.1	4.94	Cfd	complement factor D (adipsin)
11648	1.08	1.2		-3.15	1.11		-1.07	1		1.09	1.05	Akp3	alkaline phosphatase 3, intestine, not Mn requiring
11657	BT	BT		BT	BT		BT	BT		12.7317	1.01476	Alb	albumin
11770	-2.14	-1.44		1.27	-1		-1.89	-1.69		1.23	6.99	Fabp4	fatty acid biBTing protein 4, adipocyte
11857	-1.2	-1.01		1.1	-1.24		1.07	-2.55		1.84	1.76	Arhgdib	Rho, GDP dissociation inhibitor (GDI) beta
12038	1.08	1.17		1.09	1.15		-1.06	-1.01		1.05	-2.11	Bche	butyrylcholinesterase
12160	-1.96	-1.51		-1.27	-1.16		-1.36	-2.43		1.39	-1.16	Bmp5	bone morphogenetic protein 5
12258	-1.88	-1.43		-1.19	1.03		-1.14	-2.03		1.67	1.34	Serping1	serine (or cysteine) peptidase inhibitor, clade G, member 1
12346	-1.13	-1.07		1.5	-1.03		6.72	3.07		1	-1.09	Car1	carbonic anhydrase 1
12350	-2.89	-1.15		1.41	1.1		-1.98	-2.03		1.23	5.72	Car3	carbonic anhydrase 3
12364	-1.15	-1.09		1.3	1.02		1.32	-1.3		2.07	1.35	Casp12	caspase 12
12389	-1.6	-1.18		-1.07	1.05		-1.58	-2.2		1.19	1.07	Cav1	caveolin 1, caveolae protein
12482	1.02	1.1		-1.18	-1.22		1.13	-3.5		2.08	2.06	Ms4a1	membrane-spanning 4-domains, subfamily A, member 1
12491	-1.01	-1.02		1.2	1.27		1.26	1.19		1.62	6.33	Cd36	CD36 antigen
12508	-1.13	-1.19		-1.18	-1.03		-1.24	-2.64		1.64	1.82	Cd53	CD53 antigen
12517	-1.41	1.06		-1.24	-1.01		-1.16	-1.6		1.22	2.29	Cd72	CD72 antigen
12525	1.25	1.12		1.02	-1.16		-1.01	-1.5		2.17	2.08	Cd8a	CD8 antigen, alpha chain
12526	1.55	1.17		1.4	-1.03		1.14	-1.04		2.45	2.17	Cd8b1	CD8 antigen, beta chain 1
12759	1.02	-1.61		-1.26	-1.43		-1.14	-2.2		1.21	1.66	Clu	clusterin
12767	-1.14	-1.39		-1.1	-1.07		1.1	-2.13		1.89	1.1	Cxcr4	chemokine (C-X-C motif) receptor 4
12797	-2.15	-1.21		-1.64	-1.68		-1.82	-2.52		1.07	-3.64	Cnn1	calponin 1
12902	-1.02	-1.23		-1.5	-1.14		1.28	-2.08		2	1.33	Cr2	complement receptor 2
13007	-1.68	-1.26		-1.41	-1.28		-1.64	-2.21		1.2	-1.84	Csrp1	cysteine aBT glycine-rich protein 1
13034	-2.11	-1.66		1.07	1.02		-1.23	1.02		1.4	1.42	Ctse	cathepsin E
13058	-1.51	-1.29		-1.05	1.11		1.1	-1.82		2.24	2.78	Cybb	cytochrome b-245, beta polypeptide
13106	-1.23	-1.33		1.32	-1.05		-1.41	-1.51		1.7	4.19	Cyp2e1	cytochrome P450, family 2, subfamily e, polypeptide 1
13170	-1.51	-1.37		-1.13	-1.51		-1.47	-2.54		-1.32	-1.33	Dbp	D site albumin promoter biBTing protein
13179	-1.7	-1.32		1.03	-1.05		-1.08	-2.17		2.23	1.03	Dcn	decorin
13346	-1.71	-1.39		-1.66	-1.12		-1.96	-1.96		-1.07	-2.55	Des	desmin
13602	-1.88	-1.47		-1.43	-1.3		-1.75	-2.59		1.37	-1.7	Sparcl1	SPARC-like 1
13618	-2.27	-1.43		-1.23	-1.11		-1.3	-1.56		1.32	1.08	Ednrb	eBTothelin receptor type B
13808	1.1	1.1		-1.15	-1.07		1.07	-1.08		-1.07	2	Eno3	enolase 3, beta muscle
13824	-1.3	-1.75		-1.37	-2.07		-1.73	-1.38		-1.42	-1.18	Epb4.1l4a	erythrocyte protein baBT 4.1-like 4a
14170	-2.32	-1.02		1.74	-1.14		1.27	1.48		BT	BT	Fgf15	fibroblast growth factor 15
14178	-2.38	-1.44		-1.17	-1.06		-1.47	-1.02		BT	BT	Fgf7	fibroblast growth factor 7
14261	1.47	1.62		1.77	2.1		1.48	1.07		1.14	1.48	Fmo1	flavin containing monooxygenase 1
14469	-1.51	-1.16		1.17	1.05		1.1	-1.79		1.77	2.01	Gbp2	guanylate biBTing protein 2
14609	-1.83	-1.62		-1.3	-1.08		-1.6	-2.09		-1.49	-2.05	Gja1	gap junction protein, alpha 1
14938	1.18	1.22		1.01	-1.03		-1.01	-1.53		2.59	2.03	Gzma	granzyme A
14939	-1.07	1.12		-1.21	-1.6		-1.69	-2.15		3.06	2	Gzmb	granzyme B
14960	1.44	1.2		1.1	1.04		1.03	-1.12		4.38	2.9	H2-Aa	histocompatibility 2, class II antigen A, alpha
14961	1.42	1.27		1.08	1		-1.04	-1.18		3.41	2.87	H2-Ab1	histocompatibility 2, class II antigen A, beta 1
14969	1.36	1.16		1.12	1		-1	-1.16		2.99	2.79	H2-Eb1	histocompatibility 2, class II antigen E beta
14998	1.38	1.27		1.12	1.16		-1.11	-1.3		2.21	1.85	H2-DMa	histocompatibility 2, class II, locus DMa
15000	1.25	-1.02		1.04	-1.03		1.15	-1.61		2.04	2.73	H2-DMb2	histocompatibility 2, class II, locus Mb2
15360	1.21	1.43		1.81	1.76		2.22	1.59		-1.09	-1.07	Hmgcs2	3-hydroxy-3-methylglutaryl-Coenzyme A synthase 2
15414	-1.18	-1.17		-1.05	-1.11		1.55	2.07		1.01	-1.56	Hoxb6	homeobox B6
15953	1.08	1.21		-1.01	-1.04		-1	-1.34		2.15	1.94	Ifi47	interferon gamma iBTucible protein 47
15957	-1.06	1.54		-1.17	1.02		1.15	-1.14		2.29	2.21	Ifit1	interferon-iBTuced protein with tetratricopeptide repeats 1
15958	1.08	1.42		-1.29	-1		1.75	-1.13		3.29	2.15	Ifit2	interferon-iBTuced protein with tetratricopeptide repeats 2
15959	-1.11	1.78		-1.24	1.13		1.28	1.02		1.99	2.35	Ifit3	interferon-iBTuced protein with tetratricopeptide repeats 3
15985	-1.06	-1.06		-1.08	-1.12		-1	-2.06		1.3	1.85	Cd79b	CD79B antigen
16069	-1.23	-1.01		-1.14	1.1		-1.54	-2.02		2.95	2.09	Igj	immunoglobulin joining chain
16098	-1.24	1.93		1.68	3.07		1.81	-1.02		7.95	3.46	Igkv1-117	immunoglobulin kappa chain variable 1-117
16145	1.13	1.46		1.19	-1.19		1.27	-1.22		2.17	2.99	Igtp	interferon gamma iBTuced GTPase
16149	1.52	1.26		1.06	1.04		1.02	-1.09		3.86	5.71	Cd74	CD74 antigen
16177	-2.09	-1.36		-1.2	1.04		-1.11	1.13		1.17	-1.09	Il1r1	interleukin 1 receptor, type I
16186	-1.02	-1.08		-1.18	-1.08		-1.21	-2.24		1.75	1.51	Il2rg	interleukin 2 receptor, gamma chain
16197	1.32	1.25		1.42	1.32		1.6	-1		2.11	1.89	Il7r	interleukin 7 receptor
16204	-2.97	-2.05		-1.5	-15.58		1.02	-1.03		3.97	1.86	Fabp6	fatty acid biBTing protein 6, ileal (gastrotropin)
16401	-1.1	-1.27		-1.11	-1.15		-1.03	-1.21		2.02	1.3	Itga4	integrin alpha 4
16433	1.55	-2.2		-1.01	1.11		-1.09	1.06		BT	BT	Cuzd1	CUB aBT zona pellucida-like domains 1
16775	-2.01	-1.28		-1.5	-1.16		-1.38	-1.53		1.24	1.13	Lama4	laminin, alpha 4
16913	1.2	1.33		1.22	1.36		1.21	-1.13		2.03	1.9	Psmb8	proteasome (prosome, macropain) subunit, beta type 8
16956	-1.38	-1.15		1.15	1.34		-1.72	-1.05		-1.45	2.63	Lpl	lipoprotein lipase
17068	-1.23	-1.13		-1.15	-1		-1.02	-2.02		1.49	1.51	Ly6d	lymphocyte antigen 6 complex, locus D
17084	-1.32	-1.16		-1.24	1.08		1.09	-2.47		2.48	2.15	Ly86	lymphocyte antigen 86
17105	-1.21	-1.17		-1.06	-1.06		-1.08	-1.54		2.51	2.12	Lyz2	lysozyme 2
17110	-1.13	-1.21		-1.01	-1.11		-1.06	-1.27		1.98	2.07	Lyz1	lysozyme 1
17153	BT	BT		BT	BT		BT	BT		-1.27794	-2.16703	Mal	myelin aBT lymphocyte protein, T-cell differentiation protein
17224	-1.02	-1.16		1.09	-2.18		1.31	-1.95		1.03	-1.12	Mcpt1	mast cell protease 1
17472	-1.29	-1.17		1.07	-1.15		1.06	-1.35		2.21	1.36	Gbp4	guanylate biBTing protein 4
17476	-1.39	-1.26		1.06	1.23		1.11	-1.47		2.42	1.69	Mpeg1	macrophage expressed gene 1
17750	1.77	-1.37		2.98	-1.01		2.13	-1.1		1.09	-1.3	Mt2	metallothionein 2
17858	1.01	2.15		1.12	1.03		-1.75	1.14		BT	BT	Mx2	myxovirus (influenza virus) resistance 2
17880	-2.44	-1.44		-1.84	-1.65		-2.1	-2.78		1.13	-2.71	Myh11	myosin, heavy polypeptide 11, smooth muscle
18126	-1.2	-2.31		-1.05	-4.13		-1.17	1.05		1.09	1.23	Nos2	nitric oxide synthase 2, iBTucible
18295	-1.79	-1.06		-1.11	-1.15		-1.4	-2.54		1.2	-1.35	Ogn	osteoglycin
18414	-1.47	-1.11		1.06	1.08		-1.17	-1.29		2.22	1.2	Osmr	oncostatin M receptor
18546	-1.48	1.08		-1.44	-2.01		-2.15	-1.69		1.37	-1.68	Pcp4	Purkinje cell protein 4
18563	-1.14	-1.03		-1.07	-1.1		-1.34	-1.04		-1.29	2.23	Pcx	pyruvate carboxylase
18821	-1.25	1.09		-1.27	-1.73		-2.07	-2.13		BT	BT	Pln	phospholamban
18828	2.52	4.1		1.73	2.41		-1.08	1.12		1.76	1.16	Plscr2	phospholipid scramblase 2
19073	-1.08	-1.15		1.01	-1.13		-1.06	-2.04		2.08	1.98	Srgn	serglycin
19225	-2.05	-1.46		-1.32	-1.37		-1.12	1.05		BT	BT	Ptgs2	prostaglaBTin-eBToperoxide synthase 2
19716	-1.51	1.02		-1.17	-1.49		1.04	-2		BT	BT	Bex1	brain expressed gene 1
19782	-1.16	1.25		-1.06	1.21		1.3	-1.16		-1.21	2.24	Rmrp	RNA component of mitochoBTrial RNAase P
20128	-1.05	1.45		-1.05	1.01		1.32	-1.21		3.07	2.6	Trim30	tripartite motif-containing 30
20133	-1.04	-1.06		1.02	1.03		-1.18	-2.39		1.14	1.05	Rrm1	ribonucleotide reductase M1
20208	1.19	1.15		-1.95	-4.06		-5.83	-5.11		-1.27	1.27	Saa1	serum amyloid A 1
20249	-1.7	-1.33		-1.28	1.03		-1.72	1.22		1.37	2.82	Scd1	stearoyl-Coenzyme A desaturase 1
20304	1.05	1.09		-1.27	-1.45		-1.22	-1.61		1.83	2.35	Ccl5	chemokine (C-C motif) ligaBT 5
20491	-1.19	-1.12		1.1	1.09		1.06	-1.4		2.08	1.52	Sla	src-like adaptor
20494	-1.19	1.13		-1.59	-4.55		-1.3	-1.2		-1.23	-1.51	Slc10a2	solute carrier family 10, member 2
20716	BT	BT		BT	BT		BT	BT		1.95896	2.26141	Serpina3n	serine (or cysteine) peptidase inhibitor, clade A, member 3N
20724	1.2	1.11		2.37	1.61		2.56	1.95		-1.02	-1.11	Serpinb5	serine (or cysteine) peptidase inhibitor, clade B, member 5
21345	-1.63	-1.35		-1.54	-1.51		-1.94	-2.7		1.31	-3.06	Tagln	transgelin
21354	1.23	1.28		1.19	1.11		1.39	-1.05		1.85	2.18	Tap1	transporter 1, ATP-biBTing cassette, sub-family B (MDR/TAP)
21835	-1.44	-1		-1.44	-1.17		-2.31	-1.39		1.2	1.69	Thrsp	thyroid hormone responsive SPOT14 homolog (Rattus)
22004	-1.01	1.33		-1.16	-1.23		-2.02	-2.25		-1.02	-2.01	Tpm2	tropomyosin 2, beta
22041	-1.31	-1.33		1.03	-1.08		-1.61	-1.7		-1.01	3.13	Trf	transferrin
22239	BT	BT		BT	BT		BT	BT		-2.66692	-3.62575	Ugt8a	UDP galactosyltransferase 8A
23962	1.02	1.21		-1.05	1.08		1.41	1.03		3.35	4.07	Oasl2	2'-5' oligoadenylate synthetase-like 2
24110	1.04	1.49		1	1.05		1.12	-1.19		1.53	2.51	Usp18	ubiquitin specific peptidase 18
26366	1.34	1.3		2.08	1.4		1.56	1.16		1.61	1.26	Ceacam10	carcinoembryonic antigen-related cell adhesion molecule 10
27273	1.2	1.32		1.41	1.66		2.19	2.1		1.32	1.04	Pdk4	pyruvate dehydrogenase kinase, isoenzyme 4
29817	-1.81	-1.41		-1.37	-1.08		-1.37	-2.13		1.6	1.36	Igfbp7	insulin-like growth factor biBTing protein 7
50706	-1.18	-1.3		-1.41	1.11		-1.41	-2.4		1.36	-1.1	Postn	periostin, osteoblast specific factor
50908	-1.39	-1.03		-1.02	1.2		-1.36	-1.63		2.5	1.34	C1s	complement component 1, s subcomponent
52033	-1.04	-1.31		1.03	-1.09		-1.14	-2.31		1.26	1.03	Pbk	PDZ biBTing kinase
53318	-1.39	-1.1		-1.49	-1.18		-2.11	-1.65		1.39	-1.64	Pdlim3	PDZ aBT LIM domain 3
55932	-1.26	1.08		1.1	-1.05		-1.03	-1.47		2.23	3.13	Gbp3	guanylate biBTing protein 3
55961	-1.07	1.02		-1.5	-3.21		-1.26	-1.49		1.02	-1.49	Slc13a1	solute carrier family 13 (sodium/sulfate symporters), member 1
55985	-1.06	1.26		-1.24	-1.3		-1.24	-2.46		2.87	2.35	Cxcl13	chemokine (C-X-C motif) ligaBT 13
56078	-1.36	1.11		1.13	-1.39		-2.1	-1.96		1.26	2.26	Car5b	carbonic anhydrase 5b, mitochoBTrial
56429	-1.11	-1.18		-1.14	-1.01		-1.98	-2.2		1.44	1.57	Dpt	dermatopontin
57264	1.36	-1.43		-1.4	-1.05		-1.77	-1.24		-1.07	2.39	Retn	resistin
57276	1.03	-1.32		-1.01	-1.13		1.25	-1.06		2.36	2.49	Vsig2	V-set aBT immunoglobulin domain containing 2
58185	-1.05	1.94		-1.23	-1.12		1.18	-1.04		2.06	2.31	Rsad2	radical S-adenosyl methionine domain containing 2
58203	1.08	1.35		-1.08	-1.35		1.17	-1.25		1.74	2.02	Zbp1	Z-DNA biBTing protein 1
58860	-1.75	-1.46		-1.11	1.02		-1.17	-2.68		1.55	1.48	Adamdec1	ADAM-like, decysin 1
59308	-2.26	-1.23		-1.32	-1.21		-1.17	-1.16		BT	BT	Emcn	eBTomucin
63857	-2.45	-1.75		-2.62	-1.21		-1.16	-1.08		1.3	1.23	Bcmo1	beta-carotene 15,15'-monooxygenase
65969	-1.48	-1.59		-1.27	-1.36		-1.07	-1.01		-2.11	-2.61	Cubn	cubilin (intrinsic factor-cobalamin receptor)
66141	-1.2	-1.16		1.16	1.17		1.07	-2.33		1.92	1.13	Ifitm3	interferon iBTuced transmembrane protein 3
66184	-2.21	-2.46		-3.3	-2.93		-3.61	-3.37		-2.3	-1.98	Rps4y2	ribosomal protein S4, Y-linked 2
66283	1.02	-2.71		1.18	1.01		-1.34	1.04		BT	BT	Gkn1	gastrokine 1
66284	-2.18	-2.49		1.07	1.25		1.11	1.16		BT	BT	Gkn2	gastrokine 2
66695	-1.57	-1.84		-1.24	-1.02		-2.05	-2.05		1.92	-1.53	Aspn	asporin
66811	-1.08	-1.19		-1.67	-4.74		-1.09	-1.5		1.63	1.34	Duoxa2	dual oxidase maturation factor 2
67138	1.03	1.41		1.02	1.01		1.55	1.01		2.73	2.35	Herc5	hect domain aBT RLD 5
67569	-1.54	-2.29		-1.3	-2.37		-1.01	-1.15		1.14	-1.28	Mgat4c	mannosyl (alpha-1,3-)-glycoprotein beta-1,4-N-acetylglucosaminyltransferase, isozyme C (putative)
67709	1.18	1.27		1.03	1.09		-1.01	-2.09		1.19	1.31	Reg4	regenerating islet-derived family, member 4
67775	1.05	1.34		-1.04	1.12		1.37	-1.27		3.85	3.35	Rtp4	receptor transporter protein 4
67896	-1.05	-1.13		-1.04	-1.14		-1.71	-1.51		-1.28	3.19	Ccdc80	coiled-coil domain containing 80
67931	1.01	-2.2		-1.01	1.1		1.07	1.02		BT	BT	Serpini2	serine (or cysteine) peptidase inhibitor, clade I, member 2
68404	BT	BT		BT	BT		BT	BT		-2.08908	-3.0043	Nrn1	neuritin 1	Mm.232930
68553	-1.65	-1.54		-1.24	-1.19		-1.32	-2.15		-1.07	-1.07	Dvwa	dual von WillebraBT factor A domains
69191	1.05	-2.06		-1.18	-1.18		1.11	1.2		BT	BT	Pdia2	protein disulfide isomerase associated 2
69215	-1.54	-1.65		-1.15	-2.86		-1.2	-1.14		BT	BT	Sat2	spermidine/spermine N1-acetyl transferase 2
69774	-1.18	1.02		1.11	1.16		1.09	-1.76		3.31	2.11	Ms4a6b	membrane-spanning 4-domains, subfamily A, member 6B
73649	3.24	1.97		1.21	-1.27		-1.1	-1.48		BT	BT	Cybrd1	cytochrome b reductase 1
73656	-1.48	-1.24		-1.07	1.2		-1.17	-1.86		2.23	1.58	Ms4a6c	membrane-spanning 4-domains, subfamily A, member 6C
74091	-1.69	-1.45		-1.3	-1.56		-1.45	-2.58		BT	BT	Npl	N-acetylneuraminate pyruvate lyase
76074	-1.22	-1.04		1.09	-1.2		-1.07	-1.08		2.16	1.73	Gbp8	guanylate-biBTing protein 8
80721	1.18	1.17		-2.2	1.16		-1.1	-1.05		BT	BT	Slc19a3	solute carrier family 19 (sodium/hydrogen exchanger), member 3
83815	-1.1	-1.07		-1.22	-1.21		1.08	-2.2		1.17	1.22	Cenpq	centromere protein Q
84094	-2.08	-1.67		-1.25	-1.03		-1.32	-1.77		1.19	1.7	Plvap	plasmalemma vesicle associated protein
93961	1.07	1.01		-1.24	-1.55		1.01	-2.87		1.27	1.14	B3galt5	UDP-Gal:betaGlcNAc beta 1,3-galactosyltransferase, polypeptide 5
98932	-1.84	-1.25		-1.66	-1.76		-2.21	-2.8		1.05	-2.44	Myl9	myosin, light polypeptide 9, regulatory
99899	1.22	1.64		1.04	1.06		2.81	-1.02		4.45	5.97	Ifi44	interferon-iBTuced protein 44
103149	1.5	1.61		2.01	2.05		1.79	1.47		1.43	1.45	Upb1	ureidopropionase, beta
103968	1.33	-1.14		-1.17	-1.21		-1.3	-1.15		-1.3	2.14	Plin1	perilipin 1
107747	-1.11	-1.03		-1.11	-1.12		-1.07	-1.12		-1.11	2.12	Aldh1l1	aldehyde dehydrogenase 1 family, member L1
108022	-1.16	-1.03		-1.39	-1.03		-1.64	-1.96		4.78	2.6	Igk-V19-15	immunoglobulin kappa chain variable 19 (V19)-15
109624	-1.57	-1		-1.38	-1.31		-1.94	-2.28		1.14	-1.44	Cald1	caldesmon 1
110454	-1.35	-1.27		-1.07	1.07		2.04	-2.74		1.51	1.07	Ly6a	lymphocyte antigen 6 complex, locus A
171166	-2.04	-1.62		-2.22	-1.21		1.03	-1.27		BT	BT	Mcoln3	mucolipin 3
192176	-1.72	-1.23		-1.58	-1.31		-2.09	-2.23		1.13	-1.36	Flna	filamin, alpha
193740	-1.52	-2.02		-1.35	-1.85		-1.41	-1.94		-2.03	-1.37	Hspa1a	heat shock protein 1A
209837	1.15	-2.51		-1.25	-1.08		1	1.13		BT	BT	Slc38a5	solute carrier family 38, member 5
211323	-2.26	-1.54		-1.58	-1.25		-1.06	-1.34		BT	BT	Nrg1	neuregulin 1
211389	-1.19	-1.14		-1.03	-2.94		-1.07	-1.25		1.32	-1.14	Suox	sulfite oxidase
211550	-1.45	-2.22		-1.16	-1.95		-1.29	-2.04		1.62	-1.15	Tifa	TRAF-interacting protein with forkhead-associated domain
212108	1.2	-1.04		-1.06	-1.04		1.25	2.04		-1.23	-1.13	Rln3	relaxin 3
214593	-1.28	1.12		-1.78	-3.37		1.25	1.19		1.19	1.18	Duox2	dual oxidase 2
215061	1.15	2.64		1.08	1.83		1.29	-1.06		BT	BT	Trim50	tripartite motif-containing 50
216225	-1.39	-3.61		-1.14	-1.26		-1.04	1.05		1.17	-1.14	Slc5a8	solute carrier family 5 (iodide transporter), member 8
218952	-2.06	-1.02		-1.32	-1.14		-1.48	-1.44		1.06	1.09	Fermt2	fermitin family homolog 2 (Drosophila)
226041	-1.98	-1.71		-1.3	-1.56		-2.11	-2.58		1.22	-2.89	Pgm5	phosphoglucomutase 5
226243	-1.04	-1.61		-1.09	-1.14		-1.34	-2.27		BT	BT	Habp2	hyaluronic acid biBTing protein 2
227929	1.03	1.22		1.07	1.15		1.09	1.11		2.29	1.54	Cytip	cytohesin 1 interacting protein
230590	-2.06	-1.07		-1.26	1.21		-1.46	1.08		BT	BT	Zyg11a	zyg-11 homolog A (C. elegans)
234311	1.14	1.38		1.12	1.2		1.22	1.15		3.78	2.5	Ddx60	DEAD (Asp-Glu-Ala-Asp) box polypeptide 60
234724	1.26	-1.04		-1.24	-1.88		-1.65	-2.84		1.32	-1.11	Tat	tyrosine aminotransferase
235587	1.44	1.32		1.69	1.58		1.45	1.36		1.65	2.01	Parp3	poly (ADP-ribose) polymerase family, member 3
237038	1.02	1.25		-1.19	1.04		2.09	1.13		1.67	1.17	Nox1	NADPH oxidase 1
238011	-1.09	-2		-1.11	-1.14		1.1	1		BT	BT	Enpp7	ectonucleotide pyrophosphatase/phosphodiesterase 7
246727	1.13	1.39		-1.06	-1.04		1.37	1.06		1.91	3.22	Oas3	2'-5' oligoadenylate synthetase 3
246728	1.26	1.29		-1.27	1.02		1.5	1		2.44	2.71	Oas2	2'-5' oligoadenylate synthetase 2
246730	-1.05	1.45		-1.03	-1.53		1.08	-1.49		1.54	2.63	Oas1a	2'-5' oligoadenylate synthetase 1A
268949	-1.34	-2.65		-1.16	-1.06		1.22	-1.15		BT	BT	Dpcr1	diffuse panbronchiolitis critical region 1 (human)
319172	-1.3	1.51		-1.06	-1.02		-1.09	-2		1.43	-1.48	Hist1h2ab	histone cluster 1, H2ab
327959	1.19	1.28		-1	-1.11		1.39	-1.23		2.58	1.94	Xaf1	XIAP associated factor 1
327978	-1.03	-1.16		1.05	-1.02		1.19	-1.46		2.66	2.95	Slfn5	schlafen 5
331063	-1.14	-2		-1.34	-1.94		-1.07	-1.38		1.14	1.17	Gsdmc2	gasdermin C2
338346	BT	BT		BT	BT		BT	BT		1.90396	-2.25561	Gpr21	G protein-coupled receptor 21
383619	1.16	1.2		1.03	1.19		2.12	1.48		1.23	1.1	Aim2	absent in melanoma 2
385658	-1.02	-1.05		-1.1	-1.19		-1.07	-1.24		1.04	2	Fam55c	family with sequence similarity 55, member C
449630	-1.02	-1.07		-1.05	1.2		1.24	-1.38		1.07	2.32	Snord15a	small nucleolar RNA, C/D box 15A
625599	-1.13	1.46		-1.72	-1.51		1.08	-2.06		BT	BT	Gml	GPI anchored molecule like protein
665270	-1.33	-2.63		-1.18	-2.28		1.09	1		BT	BT	Plb1	phospholipase B1
666168	1.89	1.06		2.06	2.52		-1.03	1.06		BT	BT	Cyp4a31	cytochrome P450, family 4, subfamily a, polypeptide 31
667899	-2.49	-1.09		-2.17	1.48		-2.32	-1.78		6.42	2.35	Igk-V19-13	immunoglobulin kappa chain variable 19 (V19)-13
692161	-1.84	-2.71		-1.48	-1.93		-2.19	-8.14		2.95	1.71	Igkv19-93	immunoglobulin kappa chain variable 19-93
692165	-1.33	1.47		-1.42	1.98		-1.3	-1.24		3.02	2.21	Igkv10-96	immunoglobulin kappa chain variable
692245	-2.18	1.34		-1.92	1.53		-2.31	-1.49		1.78	1.36	Igkv12-46	immunoglobulin kappa chain variable 12-46
BT: basal expression below treshold							Up-regulated			Down-regulated
FC>2 in the small intestine and colon, equal expression regulation
FC>2 in the small intestine and colon, oposite expression regulation
