# Supplementary material for: Structural, functional and molecular analysis of the effects of aging in the small intestine and colon of C57BL/6J mice
Source: BMC Med Genomics. 2012 Aug 28;5:38. doi: 10.1186/1755-8794-5-38 (PMC3534289; doi:10.1186/1755-8794-5-38)
Supplement: Additional file 2 — Table S2. Immune response and inflammatory genes regulated in old mice fed a low-fat or high-fat diet. [file 1755-8794-5-38-S2.xls]

## Sheet: Sheet2
Table S2: Immune response and inflammatory genes regulated in old mice fed a low-fat or high-fat diet
	Proximal			Middle			Distal			Colon
ID	LF	HF		LF	HF		LF	HF		LF	HF	Symbol	Gene name
50908	-1.39202	-1.03332		-1.02005	1.20358		-1.3584	-1.63144		2.49854	1.33564	C1s	complement component 1, s subcomponent
11537	1.12814	-1.14082		1.30036	1.04321		-1.98367	-1.97502		-1.10083	4.94171	Cfd	complement factor D (adipsin)
12902	-1.02	-1.23		-1.5	-1.14		1.28	-2.08		2.00053	1.32778	Cr2	complement receptor 2
20304	1.05176	1.0928		-1.27425	-1.44509		-1.2208	-1.61208		1.83417	2.34962	Ccl5	chemokine (C-C motif) ligand 5
55985	-1.06	1.26		-1.24	-1.3		-1.24	-2.46		2.86625	2.35048	Cxcl13	chemokine (C-X-C motif) ligand 13
12767	-1.14	-1.39		-1.1	-1.07		1.1	-2.13		1.89259	1.10279	Cxcr4	chemokine (C-X-C motif) receptor 4
12491	-1.01003	-1.0234		1.20188	1.27159		1.26442	1.18937		1.62359	6.32646	Cd36	CD36 antigen
12508	-1.13	-1.19		-1.18	-1.03		-1.24	-2.64		1.64449	1.82272	Cd53	CD53 antigen
12517	-1.41165	1.06082		-1.23748	-1.01324		-1.15854	-1.5997		1.21872	2.29126	Cd72	CD72 antigen
16149	1.52078	1.26148		1.05881	1.04289		1.02262	-1.08857		3.86476	5.71114	Cd74	CD74 antigen
15985	-1.06	-1.06		-1.08	-1.12		-1	-2.06		1.30181	1.85431	Cd79b	CD79B antigen
12525	1.24726	1.1239		1.02314	-1.15743		-1.01169	-1.50265		2.16881	2.07648	Cd8a	CD8 antigen, alpha chain
12526	1.5458	1.16529		1.40232	-1.03026		1.13538	-1.04254		2.45327	2.17494	Cd8b1	CD8 antigen, beta chain 1
26366	1.34	1.3		2.08	1.4		1.56	1.16		1.61033	1.26431	Ceacam10	carcinoembryonic antigen-related cell adhesion mol 10
13034	-2.11	-1.66		1.07	1.02		-1.23	1.02		1.39607	1.42439	Ctse	cathepsin E
80861	1.11699	1.49046		1.12845	1.21069		-1.01918	-1.31203		1.71757	2.12211	Dhx58	DEXH (Asp-Glu-X-His) box polypeptide 58
11770	-2.14	-1.44		1.27	-1		-1.89	-1.69		1.22792	6.99247	Fabp4	fatty acid binding protein 4, adipocyte
14960	1.44271	1.19631		1.09661	1.04058		1.03223	-1.11985		4.38285	2.90082	H2-Aa	histocompatibility 2, class II antigen A, alpha
14961	1.4219	1.27013		1.07731	1.00245		-1.03973	-1.17724		3.40622	2.87311	H2-Ab1	histocompatibility 2, class II antigen A, beta 1
14998	1.37707	1.26572		1.11859	1.15948		-1.1134	-1.30411		2.2078	1.85024	H2-DMa	histocompatibility 2, class II, locus DMa
15000	1.24998	-1.02046		1.04333	-1.0336		1.14957	-1.60813		2.03601	2.73089	H2-DMb2	histocompatibility 2, class II, locus Mb2
14969	1.35953	1.16411		1.12356	1.00307		-1.00128	-1.16211		2.98689	2.79343	H2-Eb1	histocompatibility 2, class II antigen E beta
99899	1.22	1.64		1.04	1.06		2.81	-1.02		4.4504	5.97225	Ifi44	interferon-induced protein 44
15953	1.08126	1.20527		-1.01474	-1.04256		-1.00329	-1.33819		2.15051	1.93744	Ifi47	interferon gamma inducible protein 47
15957	-1.05811	1.53858		-1.17335	1.02145		1.15464	-1.13858		2.28833	2.21153	Ifit1	interferon-induced protein with tetratricopeptide repeats 1
15958	1.08384	1.41664		-1.28658	-1.00017		1.75364	-1.13114		3.29037	2.15409	Ifit2	interferon-induced protein with tetratricopeptide repeats 2
15959	-1.11455	1.77871		-1.24053	1.12943		1.27882	1.02174		1.98794	2.35449	Ifit3	interferon-induced protein with tetratricopeptide repeats 3
66141	-1.2	-1.16		1.16	1.17		1.07	-2.33		1.9169	1.12627	Ifitm3	interferon induced transmembrane protein 3
16145	1.12782	1.4584		1.18813	-1.19282		1.27094	-1.21665		2.16867	2.98986	Igtp	interferon gamma induced GTPase
16069	-1.23	-1.01		-1.14	1.1		-1.54	-2.02		2.94893	2.0855	Igj	immunoglobulin joining chain
692165	-1.33179	1.47162		-1.41778	1.98083		-1.29674	-1.23578		3.02472	2.21493	Igkv10-96	immunoglobulin kappa chain variable
16098	-1.24	1.93		1.68	3.07		1.81	-1.02		7.94891	3.45584	Igkv1-117	immunoglobulin kappa chain variable 1-117
692245	-2.18	1.34		-1.92	1.53		-2.31	-1.49		1.78483	1.3583	Igkv12-46	immunoglobulin kappa chain variable 12-46
667899	-2.49	-1.09		-2.17	1.48		-2.32	-1.78		6.42155	2.35319	Igk-V19-13	immunoglobulin kappa chain variable 19 (V19)-13
108022	-1.15724	-1.03304		-1.39139	-1.03475		-1.63742	-1.95703		4.77938	2.601	Igk-V19-15	immunoglobulin kappa chain variable 19 (V19)-15
692161	-1.84	-2.71		-1.48	-1.93		-2.19	-8.14		2.95373	1.70654	Igkv19-93	immunoglobulin kappa chain variable 19-93
667928	-2.42	1.27		-1.51	1.39		-1.41	-1.76		BT	BT	Igk-V21-9	immunoglobulin kappa chain variable 21 (V21)-9
16177	-2.09	-1.36		-1.2	1.04		-1.11	1.13		1.17347	-1.08728	Il1r1	interleukin 1 receptor, type I
16186	-1.02	-1.08		-1.18	-1.08		-1.21	-2.24		1.75228	1.5061	Il2rg	interleukin 2 receptor, gamma chain
16197	1.31956	1.249		1.41993	1.3187		1.60245	-1.0022		2.1143	1.89474	Il7r	interleukin 7 receptor
16956	-1.38241	-1.14907		1.15386	1.34274		-1.72216	-1.05074		-1.45248	2.63195	Lpl	lipoprotein lipase
110454	-1.35	-1.27		-1.07	1.07		2.04	-2.74		1.50749	1.06907	Ly6a	lymphocyte antigen 6 complex, locus A
17068	-1.23	-1.13		-1.15	-1		-1.02	-2.02		1.49448	1.50533	Ly6d	lymphocyte antigen 6 complex, locus D
17084	-1.32	-1.16		-1.24	1.08		1.09	-2.47		2.47572	2.14667	Ly86	lymphocyte antigen 86
17110	-1.13167	-1.20905		-1.01046	-1.10826		-1.06283	-1.26841		1.97967	2.06515	Lyz1	lysozyme 1
17105	-1.21026	-1.16937		-1.0594	-1.06244		-1.08328	-1.54376		2.50584	2.12296	Lyz2	lysozyme 2
17224	-1.02	-1.16		1.09	-2.18		1.31	-1.95		1.03353	-1.12153	Mcpt1	mast cell protease 1
17476	-1.39337	-1.25756		1.06029	1.22952		1.11195	-1.46585		2.41974	1.6933	Mpeg1	macrophage expressed gene 1
12482	1.02	1.1		-1.18	-1.22		1.13	-3.5		-1.19203	-1.05511	Ms4a1	membrane-spanning 4-domains, subfamily A, member 1
12482	1.25682	-1.06117		-1.11861	-1.19615		-1.03066	1.28999		2.08365	2.06302	Ms4a1	membrane-spanning 4-domains, subfamily A, member 1
17858	1.01	2.15		1.12	1.03		-1.75	1.14		BT	BT	Mx2	myxovirus (influenza virus) resistance 2
18126	-1.2	-2.31		-1.05	-4.13		-1.17	1.05		1.0881	1.23059	Nos2	nitric oxide synthase 2, inducible
246730	-1.05246	1.44688		-1.02636	-1.5333		1.07875	-1.49239		1.54055	2.62987	Oas1a	2'-5' oligoadenylate synthetase 1A
23962	1.02011	1.2138		-1.0527	1.08391		1.41445	1.02619		3.34835	4.07064	Oasl2	2'-5' oligoadenylate synthetase-like 2
18414	-1.47072	-1.11182		1.06033	1.0763		-1.17302	-1.29363		2.22097	1.20377	Osmr	oncostatin M receptor
67709	1.18	1.27		1.03	1.09		-1.01	-2.09		1.18626	1.31014	Reg4	regenerating islet-derived family, member 4
58185	-1.05147	1.94159		-1.23427	-1.12442		1.18369	-1.03733		2.05638	2.31248	Rsad2	radical S-adenosyl methionine domain containing 2
20208	1.19	1.15		-1.95	-4.06		-5.83	-5.11		-1.27138	1.26648	Saa1	serum amyloid A 1
20716	BT	BT		BT	BT		BT	BT		1.95896	2.26141	Serpina3n	serine (or cysteine) peptidase inh., clade A, member 3N
12258	-1.88	-1.43		-1.19	1.03		-1.14	-2.03		1.67432	1.34216	Serping1	serine (or cysteine) peptidase inh., clade G, member 1
19073	-1.08	-1.15		1.01	-1.13		-1.06	-2.04		2.07615	1.98479	Srgn	serglycin
21354	-1.00516	-1.12732		-1.0562	1.02797		-1.17923	-1.02539		1.84512	2.17855	Tap1	transporter 1, ATP-binding cassette, sub-family B
	BT: basal expression below threshold
