# Supplementary material for: Structural, functional and molecular analysis of the effects of aging in the small intestine and colon of C57BL/6J mice
Source: BMC Med Genomics. 2012 Aug 28;5:38. doi: 10.1186/1755-8794-5-38 (PMC3534289; doi:10.1186/1755-8794-5-38)
Supplement: Additional file 3 — Table S3. All genes differential expressed in one or more segments of the intestine in response to a high-fat diet. [file 1755-8794-5-38-S3.xls]

## Sheet: Sheet1
Table S3: All genes differential expressed in one or more segements of the intestine in response to a high-fat diet
	SI-proximal			SI-middle			SI-distal			Colon
Probe ID	Young	Old		Young	Old		Young	Old		Young	Old	Gene name	Gene description	biological_process
11303	-1.21253	-2.12744		-1.73391	-2.4808		-1.03318	-1.10986		-1.29	-1.22	Abca1	ATP-binding cassette, sub-family A (ABC1), member 1	peptide secretion /// protein amino acid lipidation /// transport /// phagocytosis, engulfment /// cholesterol metabolic process /// positive regulation of cholesterol efflux /// cholesterol transport /// cholesterol efflux /// phospholipid efflux /// lipoprotein metabolic process /// lipoprotein biosynthetic process /// reverse cholesterol transport /// phospholipid translocation /// response to…
11363	1.5199	1.56888		2.57739	2.64412		1.49732	1.31496		-1.05	-1.08	Acadl	acyl-Coenzyme A dehydrogenase, long-chain	metabolic process /// temperature homeostasis /// oxidation reduction /// lipid metabolic process /// fatty acid metabolic process /// carnitine metabolic process, CoA-linked /// fatty acid beta-oxidation using acyl-CoA dehydrogenase /// carnitine catabolic process /// cellular lipid catabolic process /// negative regulation of fatty acid biosynthetic process /// negative regulation of fatty acid…
11450	1.35	1.55		1.29	1.08		-1.26	1.14		-2.47871	2.29191	Adipoq	adiponectin, C1Q and collagen domain containing	glucose metabolic process /// fatty acid beta-oxidation /// response to glucose stimulus /// positive regulation of signal transduction /// positive regulation of glucose import /// fatty acid oxidation /// glucose homeostasis /// protein homooligomerization /// positive regulation of I-kappaB kinase/NF-kappaB cascade /// negative regulation of fat cell differentiation /// negative regulation of …
11468	-1.57	-1.35		-1.36	-1.23		-1.47	-1.55		3.16553	-1.19093	Actg2	actin, gamma 2, smooth muscle, enteric	NA
11475	-1.39986	1.01154		-1.1011	-1.01618		-1.44083	-2.02718		2.82	-1.44	Acta2	actin, alpha 2, smooth muscle, aorta	regulation of blood pressure /// vascular smooth muscle contraction
11537	1.47	1.14		1.19	-1.04		-1.12	-1.11		-2.56967	2.11699	Cfd	complement factor D (adipsin)	proteolysis /// immune response /// complement activation, alternative pathway /// innate immune response
11648	-1.17084	-1.05559		-2.57355	1.3605		1.08074	1.16159		1.05	1.01	Akp3	alkaline phosphatase 3, intestine, not Mn requiring	metabolic process /// neural tube development /// neurogenesis /// tail morphogenesis /// multicellular organism growth
11657	BT	BT		BT	BT		BT	BT		1.08436	-11.5705	Alb	albumin	transport
11676	1.19685	1.5889		1.48064	2.04178		-1.10464	1.0368		1.1	-1.26	Aldoc	aldolase C, fructose-bisphosphate	metabolic process /// glycolysis
11770	1.14	1.71		1.26	-1.01		-1.19	-1.06		-2.41102	2.36189	Fabp4	fatty acid binding protein 4, adipocyte	cytokine production /// negative regulation of protein kinase activity /// transport /// negative regulation of transcription /// cholesterol homeostasis /// positive regulation of inflammatory response /// white fat cell differentiation /// brown fat cell differentiation
11808	-1.02995	1.03652		1.1508	1.11755		2.31313	2.16611		-1.52	1.23	Apoa4	apolipoprotein A-IV	innate immune response in mucosa /// transport /// lipid transport /// regulation of intestinal cholesterol absorption /// lipoprotein metabolic process
11813	1.17428	1.19842		1.89785	2.23467		5.21412	5.85292		BT	BT	Apoc2	apolipoprotein C-II	lipid metabolic process /// transport /// lipid transport /// biological_process /// lipid catabolic process
11828	1.74212	1.81023		2.44254	2.71352		1.41715	1.58483		BT	BT	Aqp3	aquaporin 3	transport /// water transport /// transmembrane transport
11833	1.47673	1.89993		1.97265	3.39853		1.21321	-1.84201		-1.33	1.13	Aqp8	aquaporin 8	transport /// water transport
11857	-1.16896	1.00942		1.1878	-1.14779		1.17773	-2.32481		-1.08	-1.13	Arhgdib	Rho, GDP dissociation inhibitor (GDI) beta	NA
11997	-1.49564	-1.51477		-2.02707	-2.03991		-1.13206	-1.3716		BT	BT	Akr1b7	aldo-keto reductase family 1, member B7	oxidation reduction /// cellular lipid metabolic process
12160	-1.37089	-1.05599		1.25076	1.36592		-1.43373	-2.56488		1.22	-1.33	Bmp5	bone morphogenetic protein 5	skeletal system development /// ossification /// growth /// multicellular organismal development /// pattern specification process /// cell differentiation /// male genitalia development /// cartilage development
12258	-1.16486	1.13063		1.25233	1.53594		-1.19823	-2.12617		1.22	-1.02	Serping1	serine (or cysteine) peptidase inhibitor, clade G, member 1	blood coagulation /// immune response /// complement activation, classical pathway /// innate immune response
12346	-1.04419	1.00614		1.07684	-1.43279		-5.11426	-11.2124		1.07	-1.02	Car1	carbonic anhydrase 1	one-carbon metabolic process
12350	1.83833	4.62101		1.45834	1.14066		1.04566	1.01901		-2.24	2.07	Car3	carbonic anhydrase 3	one-carbon metabolic process
12364	-1.15235	-1.0874		-1.27401	-1.63226		-1.27703	-2.19128		1.27	-1.21	Casp12	caspase 12	apoptosis /// proteolysis /// induction of apoptosis /// virus-infected cell apoptosis /// regulation of apoptosis /// endoplasmic reticulum unfolded protein response /// apoptosis in response to endoplasmic reticulum stress
12482	1.09372	1.18156		-1.20451	-1.2391		1.48311	-2.66814		-1.3	-1.32	Ms4a1	membrane-spanning 4-domains, subfamily A, member 1	B cell activation
12491	1.52	1.5		1.23	1.3		1.28	1.21		-1.83799	2.12002	Cd36	CD36 antigen	cell adhesion /// transport /// positive regulation of macrophage derived foam cell differentiation /// positive regulation of cholesterol storage /// lipid storage /// cholesterol transport /// lipoprotein particle clearance /// lipoprotein catabolic process /// lipoprotein transport /// apoptotic cell clearance
12508	1.01171	-1.04808		1.02971	1.17071		-1.06891	-2.27619		-1.12	-1.01	Cd53	CD53 antigen	NA
12585	1.08451	1.23722		1.31647	1.46072		1.75159	2.01489		1.12	1.17	Cdr2	cerebellar degeneration-related 2	biological_process
12722	-1.2061	1.07728		-1.42612	-2.32827		-1.45956	-1.09763		1.35	-1.35	Clca1	chloride channel calcium activated 1	chloride transport
12759	2.12279	1.28701		-1.11658	-1.26573		1.00898	-1.90918		-1.18	1.17	Clu	clusterin	cell death
12767	1.22643	1.00284		1.0279	1.05883		-1.00202	-2.34698		1.24	-1.39	Cxcr4	chemokine (C-X-C motif) receptor 4	patterning of blood vessels /// ameboidal cell migration /// neuron migration /// signal transduction /// G-protein coupled receptor protein signaling pathway /// germ cell development /// organ morphogenesis /// nervous system development /// brain development /// motor axon guidance /// germ cell migration /// regulation of cell migration /// T cell proliferation
12797	-1.31	1.36		-1.21	-1.23		-1.27	-1.75		3.83092	-1.01377	Cnn1	calponin 1	actomyosin structure organization
13058	-1.17015	1.00143		-1.10513	1.05863		-1.02106	-2.04204		-1.22	1.02	Cybb	cytochrome b-245, beta polypeptide	oxidation reduction /// electron transport chain /// transport /// ion transport /// hydrogen peroxide biosynthetic process
13095	-2.39472	-1.6817		1.0571	1.4701		1.15188	1.15599		BT	BT	Cyp2c29	cytochrome P450, family 2, subfamily c, polypeptide 29	oxidation reduction
13097	-2.2938	-1.08851		-1.32484	1.15132		-1.16643	-1.04714		BT	BT	Cyp2c38	cytochrome P450, family 2, subfamily c, polypeptide 38	oxidation reduction
13106	1.18	1.09		-1.21	-1.69		-1.79	-1.92		-2.83931	-1.14815	Cyp2e1	cytochrome P450, family 2, subfamily e, polypeptide 1	oxidation reduction
13162	2.81497	2.28084		3.91366	4.1158		1.56383	2.22446		BT	BT	Slc6a3	solute carrier family 6 (neurotransmitter transporter, dopamine), member 3	transport /// neurotransmitter transport /// lactation /// sensory perception of smell /// locomotory behavior /// monoamine transport /// dopamine transport /// adenohypophysis development /// positive regulation of multicellular organism growth /// regulation of dopamine metabolic process /// response to cocaine /// dopamine biosynthetic process /// dopamine catabolic process /// prepulse inhib…
13179	-1.29224	-1.00385		1.14278	1.05616		-1.32348	-2.65333		1.55	-1.4	Dcn	decorin	peptide cross-linking via chondroitin 4-sulfate glycosaminoglycan
13346	-1.33	-1.08		-1.12	1.32		-1.28	-1.28		2.68675	1.12336	Des	desmin	muscle organ development
13602	-1.24629	1.02755		1.21956	1.33838		-1.3992	-2.06425		1.93	-1.21	Sparcl1	SPARC-like 1	signal transduction
13645	2.02867	1.3374		1.05913	1.02369		1.06843	1.23578		1.03	1.36	Egf	epidermal growth factor	activation of MAPKK activity /// epidermal growth factor receptor signaling pathway /// positive regulation of cell proliferation /// peptidyl-tyrosine phosphorylation /// positive regulation of granule cell precursor proliferation /// branching morphogenesis of a tube /// regulation of peptidyl-tyrosine phosphorylation /// mammary gland alveolus development
13849	-1.13382	-1.11076		1.25186	1.74302		-1.12365	-2.12378		1.09	1.01	Ephx1	epoxide hydrolase 1, microsomal	cellular aromatic compound metabolic process /// response to toxin /// response to organic cyclic substance /// aromatic compound catabolic process
14080	1.05696	1.10488		1.29333	1.22943		2.40324	1.97808		BT	BT	Fabp1	fatty acid binding protein 1, liver	transport
14170	1.05754	2.40343		-1.58722	-3.14259		-1.42398	-1.2243		BT	BT	Fgf15	fibroblast growth factor 15	neural crest cell migration /// heart development /// positive regulation of cell proliferation /// fibroblast growth factor receptor signaling pathway
14229	-1.23074	-1.59092		-1.55437	-2.45145		-1.29228	-1.48485		-1.24	1.32	Fkbp5	FK506 binding protein 5	protein folding
14469	-1.07323	1.21063		1.10446	-1.01139		-1.28038	-2.5301		1.23	1.4	Gbp2	guanylate binding protein 2	NA
15007	4.19819	4.14209		5.24523	6.86141		1.52241	3.33089		BT	BT	H2-Q10	histocompatibility 2, Q region locus 10	antigen processing and presentation of peptide antigen via MHC class I /// immune response /// antigen processing and presentation
15360	2.3191	2.7221		4.49638	4.36099		1.59436	1.13901		1.01	1.03	Hmgcs2	3-hydroxy-3-methylglutaryl-Coenzyme A synthase 2	metabolic process /// steroid biosynthetic process /// cholesterol biosynthetic process /// isoprenoid biosynthetic process /// lipid biosynthetic process /// sterol biosynthetic process
15439	1.29658	1.3603		1.07542	1.66144		1.42507	2.38499		BT	BT	Hp	haptoglobin	proteolysis
15957	-1.26979	1.28209		-2.3502	-1.96093		-1.31127	-1.72386		1.21	1.17	Ifit1	interferon-induced protein with tetratricopeptide repeats 1	NA
16098	-2.01466	1.18972		-1.13937	1.6064		1.02129	-1.812		1.85	-1.24	Igkv1-117	immunoglobulin kappa chain variable 1-117	NA
16186	1.03053	-1.02323		-1.07311	1.02012		-1.08272	-1.9966		1.06	-1.1	Il2rg	interleukin 2 receptor, gamma chain	regulation of gene expression /// positive regulation of CD4-positive, CD25-positive, alpha-beta regulatory T cell differentiation /// positive regulation of T cell differentiation in the thymus /// positive regulation of B cell differentiation
16204	-1.36567	1.06004		3.64992	-2.83878		1.03169	-1.02056		1.49	-1.43	Fabp6	fatty acid binding protein 6, ileal (gastrotropin)	transport /// bile acid metabolic process
16433	4.34191	1.27062		-1.14865	-1.0241		-1.0054	1.14398		BT	BT	Cuzd1	CUB and zona pellucida-like domains 1	cell adhesion /// cell cycle /// cell division
16622	3.24861	1.77312		1.10116	1.1342		-1.13918	1.11374		1.11	1.4	Klk1b5	kallikrein 1-related peptidase b5	proteolysis
16780	2.43937	2.19074		3.61705	4.33199		1.25848	1.55503		-1.45	1.24	Lamb3	laminin, beta 3	cell adhesion /// brown fat cell differentiation
16952	-1.0674	-1.07936		-1.02479	1.35576		-1.31539	-2.10076		-1.26	-1.13	Anxa1	annexin A1	signal transduction /// cell cycle /// regulation of cell proliferation /// arachidonic acid secretion
16956	1.1	1.32		1.09	1.27		-1.2	1.37		-1.38152	2.76714	Lpl	lipoprotein lipase	lipid metabolic process /// positive regulation of macrophage derived foam cell differentiation /// lipid catabolic process /// triglyceride catabolic process
17001	2.02262	1.86331		2.72374	4.65898		2.12598	3.45927		BT	BT	Ltc4s	leukotriene C4 synthase	leukotriene metabolic process /// leukotriene biosynthetic process
17084	-1.17901	-1.03703		-1.10176	1.21289		1.09061	-2.47469		-1.03	-1.18	Ly86	lymphocyte antigen 86	inflammatory response /// immune response
17195	-1.92516	-3.32413		-8.94978	-8.15352		-1.96102	-1.7495		-1.01	-1.22	Mbl2	mannose-binding lectin (protein C) 2	complement activation, lectin pathway /// immune response /// complement activation, classical pathway /// defense response to Gram-positive bacterium /// negative regulation of growth of symbiont in host /// innate immune response /// positive regulation of phagocytosis /// killing by host of symbiont cells
17224	-1.07035	-1.21141		1.93508	-1.22689		1.21922	-2.08524		1.28	1.1	Mcpt1	mast cell protease 1	proteolysis
17750	2.44163	1.0077		1.86108	-1.61451		1.07894	-2.17602		1.16	-1.23	Mt2	metallothionein 2	cellular zinc ion homeostasis /// nitric oxide mediated signal transduction /// detoxification of copper ion
17833	2.71215	1.37512		-1.0449	1.01796		-1.08984	1.14475		BT	BT	Muc5ac	mucin 5, subtypes A and C, tracheobronchial/gastric	fibril organization
17858	-1.02048	2.0869		-1.32275	-1.44609		-1.46003	1.36263		BT	BT	Mx2	myxovirus (influenza virus) resistance 2	response to virus /// innate immune response
17880	-1.52	1.11		-1.05	1.06		-1.29	-1.7		2.86603	-1.07316	Myh11	myosin, heavy polypeptide 11, smooth muscle	smooth muscle contraction
18048	2.59691	1.43328		1.05848	1.04407		-1.04844	1.1574		1.14	1.11	Klk1b4	kallikrein 1-related pepidase b4	proteolysis /// small GTPase mediated signal transduction /// positive regulation of phosphoinositide 3-kinase activity
18111	BT	BT		BT	BT		BT	BT		1.07511	2.50213	Nnat	neuronatin	multicellular organismal development /// response to glucose stimulus /// positive regulation of insulin secretion /// regulation of protein localization
18126	1.9543	1.01459		-1.10391	-4.32598		-1.46543	-1.19936		-1.12	1.01	Nos2	nitric oxide synthase 2, inducible	ovulation from ovarian follicle /// response to hypoxia /// defense response to bacterium /// oxidation reduction /// arginine catabolic process /// superoxide metabolic process /// nitric oxide biosynthetic process /// inflammatory response /// regulation of cell proliferation
18295	-1.25369	1.34242		1.03745	1.00131		-1.53318	-2.76847		1.53	-1.05	Ogn	osteoglycin	NA
18828	1.24986	2.03823		1.38397	1.92867		1.0009	1.21573		1.4	-1.08	Plscr2	phospholipid scramblase 2	NA
19073	-1.02788	-1.0964		1.18814	1.03537		-1.12622	-2.16983		1.1	1.05	Srgn	serglycin	apoptosis /// protein maturation by peptide bond cleavage /// biomineral formation /// mast cell secretory granule organization /// T cell secretory granule organization /// maintenance of protease location in mast cell secretory granule /// maintenance of granzyme B location in T cell secretory granule /// negative regulation of cytokine secretion
19204	1.21647	1.71435		2.06025	3.27375		2.03372	1.72781		BT	BT	Ptafr	platelet-activating factor receptor	cytokine production /// signal transduction /// chemotaxis /// inflammatory response /// G-protein coupled receptor protein signaling pathway /// response to lipopolysaccharide /// inositol trisphosphate biosynthetic process
19660	1.33126	1.35163		1.85145	1.82918		2.98483	3.2051		1.01	1.28	Rbp2	retinol binding protein 2, cellular	retinoid metabolic process /// transport
19695	-1.12	-1.05		1.06	-1.26		-1.02	-1.21		-1.39321	-2.98038	Reg3g	regenerating islet-derived 3 gamma	acute-phase response /// inflammatory response
19716	-1.27956	1.20191		1.40508	1.09994		-1.23209	-2.55203		BT	BT	Bex1	brain expressed gene 1	positive regulation of neuroblast proliferation /// multicellular organismal development /// nervous system development /// cell differentiation /// negative regulation of neuron differentiation /// nerve growth factor receptor signaling pathway
20133	1.01355	-1.00044		1.07894	1.08351		1.00648	-2.01968		1.06	-1.03	Rrm1	ribonucleotide reductase M1	DNA replication /// oxidation reduction /// deoxyribonucleotide biosynthetic process /// protein oligomerization /// protein heterotetramerization
20208	1.07012	1.03478		2.35538	1.12733		-1.91323	-1.67749		-1.32	1.22	Saa1	serum amyloid A 1	acute-phase response /// cholesterol metabolic process
20249	2.45265	3.13517		2.33067	3.09638		1.12239	2.35641		-1.97	1.05	Scd1	stearoyl-Coenzyme A desaturase 1	oxidation reduction /// lipid metabolic process /// fatty acid biosynthetic process /// lipid biosynthetic process /// positive regulation of cholesterol esterification /// white fat cell differentiation /// brown fat cell differentiation
20343	-1.19409	1.08427		-1.10979	-1.16217		-1.307	-2.05008		BT	BT	Sell	selectin, lymphocyte	cell adhesion /// response to ATP
20494	1.15919	1.55082		5.57782	1.94674		-1.13226	-1.04618		1.27	1.03	Slc10a2	solute carrier family 10, member 2	transport /// ion transport /// sodium ion transport /// organic anion transport
20522	2.54176	1.75786		1.63049	1.95921		2.63968	1.85151		BT	BT	Slc23a1	solute carrier family 23 (nucleobase transporters), member 1	transport /// ion transport /// sodium ion transport /// brain development /// L-ascorbic acid transport /// lung development /// transmembrane transport
20715	-1.06481	-1.0622		1.01597	-1.07056		1.02053	-2.11034		BT	BT	Serpina3g	serine (or cysteine) peptidase inhibitor, clade A, member 3G	apoptosis /// immune response /// response to cytokine stimulus /// response to peptide hormone stimulus
20753	1.10505	2.03622		1.61977	1.84939		-1.13653	-1.14507		1.08	1.25	Sprr1a	small proline-rich protein 1A	keratinization
21345	-1.02	1.18		-1.04	-1.02		-1.32	-1.83		3.53153	-1.13806	Tagln	transgelin	cytoskeleton organization /// muscle organ development
21785	4.19513	3.059		-1.02013	1.42762		1.08081	1.31775		BT	BT	Tff2	trefoil factor 2 (spasmolytic protein 1)	NA
21835	-1.38072	1.03906		-1.61831	-1.31633		-2.20097	-1.32367		-1.28	1.1	Thrsp	thyroid hormone responsive SPOT14 homolog (Rattus)	NA
22004	-1.12	1.2		-1.01	-1.07		-1.19	-1.33		2.27421	1.15936	Tpm2	tropomyosin 2, beta	muscle contraction
22151	1.69528	2.30683		3.39598	3.27205		2.72644	2.87306		1.35	1.05	Tubb2a	tubulin, beta 2A	microtubule-based process /// microtubule-based movement /// protein polymerization
22238	1.61091	1.92519		3.69954	4.44471		1.04853	-1.20025		1.54	-1.09	Ugt2b5	UDP glucuronosyltransferase 2 family, polypeptide B5	metabolic process
22239	BT	BT		BT	BT		BT	BT		2.06532	1.51915	Ugt8a	UDP galactosyltransferase 8A	metabolic process /// glycolipid biosynthetic process /// myelination
22599	1.28957	1.71647		2.19421	1.85081		1.34776	1.62896		BT	BT	Slc6a20b	solute carrier family 6 (neurotransmitter transporter), member 20B	transport /// neurotransmitter transport
23957	1.03115	1.80443		1.79627	2.44845		1.24994	1.39432		BT	BT	Nr0b2	nuclear receptor subfamily 0, group B, member 2	transcription /// regulation of transcription, DNA-dependent /// regulation of transcription
24108	2.06058	1.61514		1.22931	-1.46009		1.3146	-1.47317		-1.11	-1.23	Ubd	ubiquitin D	modification-dependent protein catabolic process
26358	1.60977	1.51268		2.12665	2.46374		1.39569	1.41175		1.1	-1.13	Aldh1a7	aldehyde dehydrogenase family 1, subfamily A7	metabolic process /// oxidation reduction /// retinoic acid metabolic process
26359	2.9187	2.29791		-1.01043	1.19178		1.02185	-1.29319		BT	BT	Anxa10	annexin A10	NA
26876	1.34592	1.48853		2.23822	3.08222		1.25175	1.16882		BT	BT	Adh4	alcohol dehydrogenase 4 (class II), pi polypeptide	metabolic process /// ethanol metabolic process /// cellular aldehyde metabolic process /// oxidation reduction /// quinone cofactor metabolic process /// alcohol catabolic process
26897	3.05897	4.20103		6.57822	5.53598		2.4889	1.73101		1.08	1.21	Acot1	acyl-CoA thioesterase 1	long-chain fatty acid metabolic process /// lipid metabolic process /// acyl-CoA metabolic process
27208	1.41008	1.288		-1.5436	1.18377		1.54007	-2.2873		1.17	1.4	Snord33	small nucleolar RNA, C/D box 33	biological_process
29858	1.38308	1.95716		1.55839	2.54635		-1.25729	1.07724		1.04	1.26	Pmm1	phosphomannomutase 1	metabolic process /// mannose biosynthetic process
30053	3.21271	1.14189		1.35824	1.27962		-1.0075	1.22795		BT	BT	Reg3d	regenerating islet-derived 3 delta	NA
50706	-1.0319	-1.1362		-1.19086	1.31571		-1.26016	-2.13953		1.28	-1.16	Postn	periostin, osteoblast specific factor	cell adhesion /// tissue development /// extracellular matrix organization
52585	1.15673	1.27121		1.49981	1.68376		2.27647	2.08311		1.03	1.03	Dhrs1	dehydrogenase/reductase (SDR family) member 1	metabolic process /// oxidation reduction /// biological_process
53321	1.50528	1.69039		1.56605	2.23715		1.54385	2.18333		-1.11	1.27	Cntnap1	contactin associated protein-like 1	cell adhesion /// signal transduction
56312	3.04037	1.31145		1.07839	1.00582		-1.19895	-1.3422		1.19	1.14	Nupr1	nuclear protein 1	acute inflammatory response /// response to toxin /// DNA damage response, signal transduction by p53 class mediator resulting in induction of apoptosis /// positive regulation of apoptosis /// negative regulation of fibroblast proliferation
56774	-1.06159	-1.12559		1.10409	1.12851		-2.52079	-1.66833		1.12	-1.01	Slc6a14	solute carrier family 6 (neurotransmitter transporter), member 14	transport /// neurotransmitter transport /// amino acid transport /// biological_process
58860	-1.29219	-1.07868		1.13279	1.29159		-1.48006	-3.4015		-1.11	-1.16	Adamdec1	ADAM-like, decysin 1	proteolysis /// biological_process
63857	-11.246	-8.02024		-25.8389	-11.8795		-1.2399	-1.15648		-1.12	-1.18	Bcmo1	beta-carotene 15,15'-monooxygenase	oxidation reduction
64454	1.40054	1.41692		1.31722	1.42906		2.05469	1.71617		BT	BT	Slc5a4b	solute carrier family 5 (neutral amino acid transporters, system A), member 4b	transport /// ion transport /// sodium ion transport /// biological_process
66141	-1.03336	1.00476		1.166	1.17368		1.01698	-2.44408		1.36	-1.25	Ifitm3	interferon induced transmembrane protein 3	negative regulation of cell proliferation
66269	2.12136	1.42716		1.02522	-1.07599		-1.14086	-1.84099		BT	BT	Tmed6	transmembrane emp24 protein transport domain containing 6	transport /// biological_process
66283	5.21124	1.87893		1.11661	-1.04653		-1.32194	1.05779		BT	BT	Gkn1	gastrokine 1	positive regulation of cell proliferation /// positive regulation of cell division
66284	6.60532	5.77842		-1.14387	1.01668		-1.08017	-1.03466		BT	BT	Gkn2	gastrokine 2	biological_process
66425	-2.55405	-2.81644		-1.43049	-2.41033		-1.29256	-1.25364		1.56	-1.12	Pcp4l1	Purkinje cell protein 4-like 1	biological_process
66601	2.24009	1.68136		2.19065	1.42065		-1.09847	-1.08797		1.36	1.11	Tmigd1	transmembrane and immunoglobulin domain containing 1	biological_process
66811	1.06306	-1.03507		1.92297	-1.47427		-1.53469	-2.11197		-1.07	-1.31	Duoxa2	dual oxidase maturation factor 2	transport /// biological_process /// protein transport
67092	2.0022	1.2783		-1.08158	-1.0081		-1.22423	-1.25804		-1.14	1.16	Gatm	glycine amidinotransferase (L-arginine:glycine amidinotransferase)	creatine biosynthetic process
67709	1.04637	1.12304		-1.10351	-1.04286		-1.22633	-2.53083		1.35	1.49	Reg4	regenerating islet-derived family, member 4	biological_process
67758	1.16887	1.35969		1.5063	1.57813		2.20045	1.53696		1.14	1.16	Aadac	arylacetamide deacetylase (esterase)	metabolic process /// biological_process /// positive regulation of triglyceride catabolic process
67775	-1.15039	1.10738		-1.56333	-1.35021		-1.21008	-2.10662		1.14	-1	Rtp4	receptor transporter protein 4	biological_process
67896	1.17	1.09		1.21	1.1		1.06	1.19		-1.12693	3.62539	Ccdc80	coiled-coil domain containing 80	positive regulation of cell-substrate adhesion /// extracellular matrix organization
67931	3.89234	1.75489		1.05353	1.17592		1.14178	1.08689		BT	BT	Serpini2	serine (or cysteine) peptidase inhibitor, clade I, member 2	NA
68416	3.34282	1.45568		-1.18712	-1.25193		1.02442	-1.22036		-1.22	1.2	Sycn	syncollin	exocytosis
68846	1.16867	-1.0487		-1.48988	-2.13786		-1.22392	-1.15922		-1.02	1.02	Rnf208	ring finger protein 208	biological_process
68888	3.98772	4.31165		1.13127	1.18444		1.01123	1.1276		BT	BT	Gkn3	gastrokine 3	biological_process
69187	2.5549	1.59554		-1.16895	1.07224		-1.09031	1.33045		BT	BT	Erp27	endoplasmic reticulum protein 27	biological_process
69191	3.06521	1.40856		-1.10755	-1.10199		-1.02951	1.04565		BT	BT	Pdia2	protein disulfide isomerase associated 2	NA
69215	1.00176	-1.06576		2.15221	-1.15619		1.19658	1.25501		BT	BT	Sat2	spermidine/spermine N1-acetyl transferase 2	metabolic process /// spermine metabolic process /// spermidine metabolic process
69219	1.55706	1.22956		2.09015	1.6249		-1.17413	1.02459		1.35	-1.17	Ddah1	dimethylarginine dimethylaminohydrolase 1	nitric oxide biosynthetic process /// protein amino acid nitrosylation
69602	-1.26399	1.10801		-1.01729	2.00546		-1.19361	-1.18362		BT	BT	Otop3	otopetrin 3	biological_process
69608	1.17538	1.21723		1.26458	1.57072		1.72195	2.09739		1.16	-1.1	Sec24d	Sec24 related gene family, member D (S. cerevisiae)	transport /// biological_process /// protein transport
69888	-1.30402	-1.20774		-1.12078	-1.10642		2.04187	1.13183		1.29	1.1	Cyp2c66	cytochrome P450, family 2, subfamily c, polypeptide 66	oxidation reduction /// biological_process
70101	1.42646	1.28404		2.07651	2.22268		1.68667	2.22231		1.24	-1.11	Cyp4f16	cytochrome P450, family 4, subfamily f, polypeptide 16	oxidation reduction /// biological_process
70945	-1.24393	-1.06961		-1.01382	1.35522		-1.19538	-2.17218		BT	BT	Mmrn1	multimerin 1	biological_process
71481	-1.24712	-1.34572		-1.06667	-2.03643		-1.01895	-1.02175		-1.01	-1.1	Alpk1	alpha-kinase 1	protein amino acid phosphorylation /// biological_process
71733	2.14582	1.51569		1.66791	1.78429		1.67154	2.19775		BT	BT	Susd2	sushi domain containing 2	immune response /// biological_process
71904	1.48912	1.59835		2.09518	2.07938		1.29564	1.28764		BT	BT	Paqr7	progestin and adipoQ receptor family member VII	multicellular organismal development /// cell differentiation /// oogenesis
72431	1.23444	1.43002		1.93532	2.55282		1.60434	1.86944		-1.17	1.05	Ceacam18	carcinoembryonic antigen-related cell adhesion molecule 18	biological_process
73649	-2.89958	-4.77476		1.25044	-1.22435		-1.2807	-1.71576		BT	BT	Cybrd1	cytochrome b reductase 1	oxidation reduction /// electron transport chain /// transport /// response to iron ion
74091	-1.94524	-1.677		-4.50701	-5.39468		-2.6368	-4.6871		BT	BT	Npl	N-acetylneuraminate pyruvate lyase	metabolic process /// carbohydrate metabolic process /// biological_process
74096	-1.0084	1.01005		1.00206	1.00924		-1.04486	-2.05871		-1.22	1.07	Hvcn1	hydrogen voltage-gated channel 1	transport /// ion transport /// response to pH /// response to zinc ion /// proton transport /// transmembrane transport
74205	1.42348	1.72139		1.67922	2.06963		1.43314	1.63109		1.05	-1.14	Acsl3	acyl-CoA synthetase long-chain family member 3	metabolic process /// lipid metabolic process /// fatty acid metabolic process /// biological_process
74548	1.48515	1.10381		1.12775	1.10914		-1.45912	-2.13875		1.04	1.11	Gsdmc4	gasdermin C4	biological_process
75552	-1.08133	1.83054		1.30395	3.13642		1.40757	1.28298		BT	BT	Paqr9	progestin and adipoQ receptor family member IX	biological_process
75985	1.19863	1.63786		1.5121	2.09141		1.65997	1.85946		BT	BT	Rab30	RAB30, member RAS oncogene family	small GTPase mediated signal transduction /// biological_process /// protein transport
76408	1.21043	1.25009		1.6997	2.06804		1.07983	1.20035		-1.32	1.32	Abcc3	ATP-binding cassette, sub-family C (CFTR/MRP), member 3	transport /// canalicular bile acid transport /// transmembrane transport
76574	1.61783	1.87948		2.35294	2.69693		2.85206	3.03282		1.22	-1.89	Mfsd2a	major facilitator superfamily domain containing 2A	transport /// transmembrane transport
80721	-1.08035	-1.09018		1.04804	2.68402		-1.05715	-1.00961		BT	BT	Slc19a3	solute carrier family 19 (sodium/hydrogen exchanger), member 3	transport /// folic acid transport /// thiamin transport
83815	-1.05959	-1.03083		-1.21653	-1.20843		1.0824	-2.19212		-1.03	1.01	Cenpq	centromere protein Q	NA
93732	1.99167	2.3359		2.54853	3.37281		1.2	1.21981		BT	BT	Acox2	acyl-Coenzyme A oxidase 2, branched chain	metabolic process /// oxidation reduction /// lipid metabolic process /// fatty acid metabolic process /// fatty acid beta-oxidation /// biological_process
93961	1.07114	1.01704		1.2819	1.02549		2.76406	-1.04841		-1.11	-1.24	B3galt5	UDP-Gal:betaGlcNAc beta 1,3-galactosyltransferase, polypeptide 5	protein amino acid glycosylation
98932	-1.61214	-1.09209		1.05243	-1.00607		-1.6227	-2.04983		2.33	-1.09	Myl9	myosin, light polypeptide 9, regulatory	NA
99899	1.40351	1.88966		-1.49988	-1.46548		1.18182	-2.41958		-1	1.34	Ifi44	interferon-induced protein 44	biological_process
100559	-1.11299	1.49212		2.34515	2.13549		-1.13483	1.09128		1.2	1.1	Ugt2b38	UDP glucuronosyltransferase 2 family, polypeptide B38	biological_process
102866	-1.22131	-1.24794		1.24789	1.09799		-1.34346	-2.24502		1.14	-1.01	Pls3	plastin 3 (T-isoform)	biological_process
103968	1.56	1.03		-1	-1.04		1.24	1.41		-1.38627	1.99778	Plin1	perilipin 1	lipid metabolic process /// lipid catabolic process
104086	-1.38647	-1.84646		-2.33097	-2.47687		-1.62079	-2.059		-1.16	1.03	Cyp27a1	cytochrome P450, family 27, subfamily a, polypeptide 1	oxidation reduction
104158	-2.02749	-1.79556		-1.7258	-1.56191		-1.31082	-1.69935		1.15	1.19	Ces3	carboxylesterase 3	acyl-CoA metabolic process /// response to toxin
105387	-1.71217	-1.43495		-2.27571	-1.80686		-1.14157	-1.43902		1.12	1.04	Akr1c14	aldo-keto reductase family 1, member C14	biological_process
105785	2.25923	2.40605		4.63299	6.02533		1.49595	1.91126		1.2	1	Kdelr3	KDEL (Lys-Asp-Glu-Leu) endoplasmic reticulum protein retention receptor 3	vesicle-mediated transport /// protein retention in ER lumen /// transport /// biological_process /// protein transport
110454	1.0012	1.06585		1.2367	1.42331		-1.13367	-6.33183		1.19	-1.18	Ly6a	lymphocyte antigen 6 complex, locus A	NA
112407	1.2817	1.20316		1.82641	2.07133		1.26101	1.39294		1.01	-1.34	Egln3	EGL nine homolog 3 (C. elegans)	apoptosis /// oxidation reduction
170442	1.49493	1.56066		4.33387	4.65579		2.751	2.33196		BT	BT	Bbox1	butyrobetaine (gamma), 2-oxoglutarate dioxygenase 1 (gamma-butyrobetaine hydroxylase)
170768	-1.68816	-2.54298		-3.54129	-4.21075		-1.41601	-2.08751		1.04	1.42	Pfkfb3	6-phosphofructo-2-kinase/fructose-2,6-biphosphatase 3	oxidation reduction /// carnitine biosynthetic process
171166	-1.99589	-1.58732		-2.74456	-1.48905		1.08739	-1.20017		BT	BT	Mcoln3	mucolipin 3	NA
171210	1.44283	1.61376		2.08247	2.53107		1.55023	1.31829		1.23	-1.11	Acot2	acyl-CoA thioesterase 2	transport /// ion transport /// sensory perception of sound /// locomotory behavior /// auditory receptor cell differentiation
195434	1.32935	1.62525		1.72266	2.08039		1.85485	2.02211		-1.15	-1	Utp14b	UTP14, U3 small nucleolar ribonucleoprotein, homolog B (yeast)	lipid metabolic process /// acyl-CoA metabolic process
209837	3.10713	1.07518		-1.07049	1.077		-1.00419	1.12165		BT	BT	Slc38a5	solute carrier family 38, member 5	ribosome biogenesis /// rRNA processing /// meiosis /// multicellular organismal development /// spermatogenesis /// cell differentiation
211329	-1.121	-1.14373		-1.35783	-1.24428		-1.45879	-2.10224		1.16	-1.04	Ncoa7	nuclear receptor coactivator 7	NA
211389	-1.05209	-1.00753		2.66412	-1.07149		-1.11535	-1.29698		1.14	-1.31	Suox	sulfite oxidase	transcription /// biological_process /// cell wall macromolecule catabolic process /// regulation of transcription
211550	-1.06372	-1.63502		-1.29807	-2.1874		-1.0737	-1.70413		1.19	-1.55	Tifa	TRAF-interacting protein with forkhead-associated domain	oxidation reduction /// biological_process
215061	-1.01338	2.2701		1.16922	1.98185		1.2365	-1.11318		BT	BT	Trim50	tripartite motif-containing 50	I-kappaB kinase/NF-kappaB cascade
216225	3.79105	1.46385		1.30155	1.1813		-1.03314	1.05453		1.1	-1.21	Slc5a8	solute carrier family 5 (iodide transporter), member 8	modification-dependent protein catabolic process /// biological_process
217721	1.84332	1.30642		3.2853	3.28769		1.50778	2.11962		BT	BT	Mfsd7c	major facilitator superfamily domain containing 7C	apoptosis /// transport /// ion transport /// sodium ion transport /// biological_process /// transmembrane transport
218203	1.24162	-1.27746		-1.24908	-2.21369		-1.22396	-1.21629		-1.18	1.11	Mylip	myosin regulatory light chain interacting protein	transport /// biological_process /// transmembrane transport
226041	-1.02	1.14		1.02	-1.18		-1.28	-1.56		2.95895	-1.19026	Pgm5	phosphoglucomutase 5	cell adhesion /// carbohydrate metabolic process /// glucose metabolic process /// biological_process
226243	1.66308	1.06868		-1.03853	-1.09011		-1.23552	-2.08337		BT	BT	Habp2	hyaluronic acid binding protein 2	modification-dependent protein catabolic process /// protein ubiquitination during ubiquitin-dependent protein catabolic process /// biological_process /// negative regulation of low-density lipoprotein particle clearance /// protein destabilization /// regulation of low-density lipoprotein receptor catabolic process /// cholesterol homeostasis /// positive regulation of protein catabolic process…
229302	1.47475	1.54372		2.76795	2.92402		1.85537	1.91841		1.31	1.07	Tm4sf4	transmembrane 4 superfamily member 4	proteolysis
230590	-1.08425	1.77958		1.40497	2.1517		-1.00314	1.57198		BT	BT	Zyg11a	zyg-11 homolog A (C. elegans)	biological_process
231070	1.50067	1.6165		2.35049	2.86222		1.54777	2.1464		1.03	1	Insig1	insulin induced gene 1	modification-dependent protein catabolic process /// biological_process
232889	-1.04903	1.12738		1.00795	-1.01797		-3.40031	-7.42242		BT	BT	Pla2g4c	phospholipase A2, group IVC (cytosolic, calcium-independent)	lipid metabolic process /// triglyceride metabolic process /// cholesterol biosynthetic process /// response to sterol depletion /// steroid metabolic process /// cholesterol metabolic process /// negative regulation of steroid biosynthetic process /// sterol biosynthetic process /// inner ear morphogenesis /// middle ear morphogenesis /// negative regulation of fat cell differentiation /// negat…
235527	1.89486	2.29691		2.37322	4.34736		-1.0067	1.80925		1.56	-1.15	Plscr4	phospholipid scramblase 4	biological_process
239743	-1.12138	-1.25264		1.02803	-1.12371		1.05385	-2.07833		-1.1	-1.05	Klhl6	kelch-like 6 (Drosophila)	biological_process
240239	-2.16154	-1.81878		-2.7002	-2.01934		-1.18194	-1.2221		BT	BT	Gpr151	G protein-coupled receptor 151	germinal center formation /// B cell receptor signaling pathway
243874	-1.31702	-1.34707		-1.62321	-2.01723		-1.16076	1.23712		1.22	-1.42	Nlrp9b	NLR family, pyrin domain containing 9B	signal transduction /// G-protein coupled receptor protein signaling pathway /// biological_process
268949	3.97471	2.01279		-1.25258	-1.1508		1.4378	1.01912		BT	BT	Dpcr1	diffuse panbronchiolitis critical region 1 (human)	biological_process
330460	1.11571	1.04486		-1.18981	-2.00494		1.02084	1.12226		1.13	-1.3	Tmem150b	transmembrane protein 150B	biological_process
338346	BT	BT		BT	BT		BT	BT		2.31587	-1.85441	Gpr21	G protein-coupled receptor 21	signal transduction /// G-protein coupled receptor protein signaling pathway /// biological_process
353328	2.80316	2.4464		1.04729	1.00037		-1.03268	1.37843		BT	BT	Muc6	mucin 6, gastric	biological_process
380712	1.54472	1.44506		1.79634	2.20768		1.90119	1.78805		1.07	-1.11	Tlcd2	TLC domain containing 2	biological_process
380921	1.50965	1.74536		1.7137	2.06496		1.10905	1.39253		BT	BT	Dgkh	diacylglycerol kinase, eta	biological_process
407786	-1.36499	1.2838		1.29704	-1.17841		-1.27395	-2.07237		-1.04	-1.04	Taf9b	TAF9B RNA polymerase II, TATA box binding protein (TBP)-associated factor	diacylglycerol metabolic process
432478	1.32522	1.40787		1.83346	2.14308		1.06674	1.50251		1.59	-1.26	Tmprss9	transmembrane protease, serine 9	transcription /// transcription initiation /// biological_process /// regulation of transcription
432720	1.35676	1.19405		2.50132	2.94024		1.39342	1.02453		1.22	1.23	Akr1c19	aldo-keto reductase family 1, member C19	NA
625599	-2.13602	-1.29125		-1.12997	1.01196		1.08839	-2.05093		BT	BT	Gml	GPI anchored molecule like protein	biological_process
665270	1.82885	-1.07957		-1.28122	-2.47129		-1.0292	-1.11763		BT	BT	Plb1	phospholipase B1	biological_process
666168	6.5204	3.67456		5.10291	6.23931		1.52549	1.66371		BT	BT	Cyp4a31	cytochrome P450, family 4, subfamily a, polypeptide 31	lipid metabolic process /// biological_process /// lipid catabolic process
667899	-2.56922	-1.12084		-2.35035	1.37129		-2.77748	-2.12903		BT	BT	Igk-V19-13	immunoglobulin kappa chain variable 19 (V19)-13	oxidation reduction /// biological_process
667928	-3.2172	-1.04945		-1.62714	1.2919		-1.30978	-1.63516		1.23	-2.22	Igk-V21-9	immunoglobulin kappa chain variable 21 (V21)-9	biological_process
692161	1.42265	-1.0335		2.30791	1.76862		2.40863	-1.5429		1.2	-1.45	Igkv19-93	immunoglobulin kappa chain variable 19-93	biological_process
692165	-2.20512	-1.12512		-2.41519	1.1628		-2.80178	-2.67007		-1.02	-1.4	Igkv10-96	immunoglobulin kappa chain variable	NA
692245	-2.451	1.18745		-1.78018	1.64819		-2.19394	-1.4162		1.18	-1.11	Igkv12-46	immunoglobulin kappa chain variable 12-46	NA
