# Supplementary material for: Structural, functional and molecular analysis of the effects of aging in the small intestine and colon of C57BL/6J mice
Source: BMC Med Genomics. 2012 Aug 28;5:38. doi: 10.1186/1755-8794-5-38 (PMC3534289; doi:10.1186/1755-8794-5-38)
Supplement: Additional file 4 — Table S4. Genes present in the IAP functional categories presented in Figure 5B regulated by a high-fat diet in the distal part of the small intestine in young and old mice. [file 1755-8794-5-38-S4.xls]

## Sheet: IAP SI-Proximal Y vs O
Table S4A: Genes present in the IAP functional categories regulated by a high-fat diet in the proximal part of the small intestine in young and old mice
	Young SI-Proximal				Old SI-Proximal
	Functions Annotation	p-Value	Genes	# Genes	Functions Annotation	p-Value	Genes	# Genes
Lipid Metabolism	Functions Annotation	p-Value	Molecules	# Molecules	Functions Annotation	p-Value	Molecules	# Molecules
	efflux of cholesterol	5,70E-04	CES1,CLU,SCD	3	esterification of cholesterol ester	5,85E-06	ABCA1,SCD	2
	quantity of polyunsaturated fatty acids	8,22E-04	EGF,LTC4S,SCD	3	movement of phosphatidylserine	5,85E-06	ABCA1,Plscr2	2
	metabolism of fatty acid	1,38E-03	Acot1,CES1,LTC4S,SCD	4	distribution of phosphatidylserine	5,44E-05	ABCA1,Plscr2	2
	quantity of lipid	1,61E-03	BCMO1,CES1,CLU,EGF,LTC4S,SCD	6	accumulation of lipid	3,10E-04	ABCA1,BCMO1,MBL2,SCD	4
	accumulation of palmitoleic acid	2,17E-03	SCD	1	excretion of lipid	8,28E-04	ABCA1,FGF19	2
	accumulation of retinaldehyde	2,17E-03	BCMO1	1	quantity of cholesterol ester	9,43E-04	ABCA1,SCD	2
	biosynthesis of leukotriene A4	2,17E-03	LTC4S	1	esterification of cholesterol	1,00E-03	ABCA1,SCD	2
	biosynthesis of leukotriene C4	2,17E-03	LTC4S	1	accumulation of palmitoleic acid	1,43E-03	SCD	1
	cleavage of beta-carotene	2,17E-03	BCMO1	1	accumulation of retinaldehyde	1,43E-03	BCMO1	1
	cleavage of retinaldehyde	2,17E-03	BCMO1	1	cleavage of beta-carotene	1,43E-03	BCMO1	1
	conjugation of 5-oxo-6-8-11-14-(e,z,z,z)-eicosatetraenoic acid	2,17E-03	LTC4S	1	cleavage of retinaldehyde	1,43E-03	BCMO1	1
	desaturation of palmitic acid	2,17E-03	SCD	1	desaturation of palmitic acid	1,43E-03	SCD	1
	desaturation of palmitoleic acid	2,17E-03	SCD	1	desaturation of palmitoleic acid	1,43E-03	SCD	1
	desaturation of palmitoyl-coenzyme A	2,17E-03	SCD	1	desaturation of palmitoyl-coenzyme A	1,43E-03	SCD	1
	desaturation of stearoyl-coenzyme A	2,17E-03	SCD	1	desaturation of stearoyl-coenzyme A	1,43E-03	SCD	1
	induction of prostanoid	2,17E-03	EGF	1	efflux of retinol	1,43E-03	ABCA1	1
	lipolysis of mice	2,17E-03	EGF	1	endocytosis of phosphatidylserine	1,43E-03	ABCA1	1
	modulation of arachidonic acid	2,17E-03	EGF	1	movement of phosphatidylethanolamine	1,43E-03	ABCA1	1
	modulation of phosphatidylinositol	2,17E-03	EGF	1	quantity of 1-alkyl-2,3-diacylglycerol	1,43E-03	SCD	1
	production of 6-trans-leukotriene B4	2,17E-03	LTC4S	1	quantity of beta-carotene	1,43E-03	BCMO1	1
	production of hydrocortisone	2,17E-03	EGF	1	quantity of palmitoleoyl-coenzyme A	1,43E-03	SCD	1
	quantity of 1-alkyl-2,3-diacylglycerol	2,17E-03	SCD	1	quantity of palmitoyl-coenzyme A	1,43E-03	SCD	1
	quantity of beta-carotene	2,17E-03	BCMO1	1	quantity of stearoyl-coenzyme A	1,43E-03	SCD	1
	quantity of palmitoleoyl-coenzyme A	2,17E-03	SCD	1	synthesis of 1-alkyl-2,3-diacylglycerol	1,43E-03	SCD	1
	quantity of palmitoyl-coenzyme A	2,17E-03	SCD	1	tubulation of lipid	1,43E-03	MX1	1
	quantity of stearoyl-coenzyme A	2,17E-03	SCD	1	storage of lipid	1,86E-03	ABCA1,SCD	2
	replacement of estrogen	2,17E-03	EGF	1	oxidation of lipid	1,93E-03	ACOX2,FGF19,SCD	3
	synthesis of 1-alkyl-2,3-diacylglycerol	2,17E-03	SCD	1	modification of lipid	2,50E-03	ABCA1,ACOX2,FGF19,SCD	4
	quantity of cholesterol ester	2,18E-03	CLU,SCD	2	concentration of cholesterol ester	2,85E-03	ABCA1	1
	production of eicosanoid	2,27E-03	CLU,EGF,LTC4S	3	efflux of vitamin E	2,85E-03	ABCA1	1
	metabolism of acyl-coenzyme A	2,76E-03	Acot1,CES1	2	export of phosphatidylcholine	2,85E-03	ABCA1	1
	quantity of diacylglycerol	2,91E-03	CES1,SCD	2	formation of lipid peroxide	2,85E-03	ABCA1	1
	quantity of steroid	2,95E-03	CES1,CLU,EGF,SCD	4	loss of sterol	2,85E-03	ABCA1	1
	quantity of ceramide	3,92E-03	EGF,SCD	2	quantity of 18:1(n-9) fatty acids	2,85E-03	SCD	1
	activation of phosphatidylinositol-3,4,5-triphosphate	4,34E-03	EGF	1	beta-oxidation of fatty acid	2,97E-03	ACOX2,SCD	2
	hydroxylation of tretinoin	4,34E-03	Cyp2c29 (includes others)	1	metabolism of lipid	3,53E-03	ABCA1,Acot1,BCMO1,FGF19,SCD	5
	induction of sphingolipid	4,34E-03	EGF	1	accumulation of oleic acid	4,28E-03	SCD	1
	quantity of 18:1(n-9) fatty acids	4,34E-03	SCD	1	biosynthesis of ketone body	4,28E-03	HMGCS2	1
	quantity of leukotriene C4	4,34E-03	LTC4S	1	depletion of triacylglycerol	4,28E-03	SCD	1
	quantity of sterol	5,08E-03	CES1,CLU,SCD	3	synthesis of stearic acid	4,28E-03	SCD	1
	quantity of triacylglycerol	5,34E-03	CES1,EGF,SCD	3	transmission of phospholipid	4,28E-03	ABCA1	1
	synthesis of fatty acid	5,71E-03	EGF,LTC4S,SCD	3	efflux of cholesterol	5,08E-03	ABCA1,SCD	2
	metabolic process of lipid	6,36E-03	Acot1,BCMO1,CES1,EGF,LTC4S,SCD	6	incorporation of ceramide	5,70E-03	SCD	1
	accumulation of oleic acid	6,51E-03	SCD	1	quantity of linoleic acid	5,70E-03	SCD	1
	biosynthesis of ketone body	6,51E-03	HMGCS2	1	quantity of oleic acid	5,70E-03	SCD	1
	depletion of triacylglycerol	6,51E-03	SCD	1	quantity of palmitoleic acid	5,70E-03	SCD	1
	esterification of cholesterol ester	6,51E-03	SCD	1	secretion of sphingomyelin	5,70E-03	ABCA1	1
	synthesis of stearic acid	6,51E-03	SCD	1	secretion of vitamin E	5,70E-03	ABCA1	1
	accumulation of triacylglycerol	6,57E-03	EGF,SCD	2	storage of triacylglycerol	5,70E-03	SCD	1
	incorporation of ceramide	8,67E-03	SCD	1	synthesis of oleic acid	5,70E-03	SCD	1
	production of lysophosphatidic acid	8,67E-03	EGF	1	oxidation of palmitoyl-coenzyme A	7,12E-03	SCD	1
	quantity of linoleic acid	8,67E-03	SCD	1	transmission of cholesterol	7,12E-03	ABCA1	1
	quantity of oleic acid	8,67E-03	SCD	1	formation of lipid	8,20E-03	ABCA1,SCD	2
	quantity of palmitoleic acid	8,67E-03	SCD	1	concentration of phospholipid	8,54E-03	ABCA1	1
	storage of triacylglycerol	8,67E-03	SCD	1	efflux of phosphatidylcholine	8,54E-03	ABCA1	1
	synthesis of 12(S)-hydroxyeicosatetraenoic acid	8,67E-03	EGF	1	formation of triacylglycerol	8,54E-03	SCD	1
	synthesis of 15(S)-HETE	8,67E-03	EGF	1	oxidation of fat	8,54E-03	FGF19	1
	synthesis of oleic acid	8,67E-03	SCD	1	quantity of lipid	9,34E-03	ABCA1,BCMO1,FGF19,SCD	4
	efflux of fatty acid	1,08E-02	CES1	1	homeostasis of phospholipid	9,96E-03	ABCA1	1
	formation of 12-hydroxyeicosatetraenoic acid	1,08E-02	EGF	1	incorporation of palmitic acid	9,96E-03	SCD	1
	oxidation of palmitoyl-coenzyme A	1,08E-02	SCD	1	secretion of phosphatidylcholine	9,96E-03	ABCA1	1
	synthesis of prostaglandin F2alpha	1,08E-02	EGF	1	synthesis of phosphatidylserine	9,96E-03	Plscr2	1
	modification of lipid	1,16E-02	Cyp2c29 (includes others),EGF,MT2A,SCD	4	translocation of cholesterol	1,14E-02	ABCA1	1
	production of prostaglandin E2	1,27E-02	CLU,EGF	2	quantity of phosphatidic acid	1,26E-02	ABCA1,SCD	2
	formation of triacylglycerol	1,30E-02	SCD	1	beta-oxidation of palmitic acid	1,28E-02	SCD	1
	quantity of phosphatidylinositol 3,5-diphosphate	1,30E-02	EGF	1	deposition of triacylglycerol	1,28E-02	SCD	1
	quantity of eicosanoid	1,30E-02	EGF,LTC4S	2	excretion of bile acid	1,28E-02	FGF19	1
	accumulation of lipid	1,41E-02	BCMO1,EGF,SCD	3	release of cholesterol	1,42E-02	ABCA1	1
	incorporation of palmitic acid	1,51E-02	SCD	1	synthesis of cholesterol ester	1,42E-02	SCD	1
	synthesis of eicosanoid	1,56E-02	EGF,LTC4S	2	biosynthesis of bile acid	1,56E-02	FGF19	1
					quantity of phosphatidylserine	1,56E-02	ABCA1	1
					storage of cholesterol	1,70E-02	ABCA1	1
					quantity of cholesterol	1,80E-02	ABCA1,SCD	2
					secretion of lipid	1,82E-02	ABCA1,SCD	2
					quantity of malonyl-coenzyme A	1,84E-02	SCD	1
					synthesis of steroid	1,97E-02	FGF19,SCD	2
					excretion of sterol	1,98E-02	ABCA1	1
					quantity of fat	1,98E-02	SCD	1
					translocation of phospholipid	1,98E-02	ABCA1	1
					uptake of cholesterol ester	1,98E-02	ABCA1	1
					quantity of triacylglycerol	2,27E-02	FGF19,SCD	2
					synthesis of fatty acid	2,37E-02	FGF19,SCD	2
					metabolism of long chain fatty acid	2,54E-02	Acot1	1
					release of phospholipid	2,54E-02	ABCA1	1
					secretion of triacylglycerol	2,54E-02	ABCA1	1
					quantity of bile acid	2,68E-02	SCD	1
					secretion of cholesterol	2,68E-02	ABCA1	1
					concentration of cholesterol	2,82E-02	ABCA1	1
					exposure of phosphatidylserine	2,96E-02	Plscr2	1
					metabolism of steroid	2,98E-02	ABCA1,BCMO1	2
					synthesis of lipid	3,06E-02	FGF19,Plscr2,SCD	3
					absorption of cholesterol	3,37E-02	ABCA1	1
					mass of fat	3,37E-02	FGF19	1
					quantity of phosphatidylcholine	3,93E-02	SCD	1
					regulation of lipid	3,93E-02	FGF19	1
					metabolism of fatty acid	4,06E-02	Acot1,SCD	2
					accumulation of cholesterol	4,88E-02	MBL2	1
Small Molecule Biochemistry	efflux of cholesterol	5,70E-04	CES1,CLU,SCD	3	esterification of cholesterol ester	5,85E-06	ABCA1,SCD	2
	quantity of polyunsaturated fatty acids	8,22E-04	EGF,LTC4S,SCD	3	movement of phosphatidylserine	5,85E-06	ABCA1,Plscr2	2
	metabolism of fatty acid	1,38E-03	Acot1,CES1,LTC4S,SCD	4	distribution of phosphatidylserine	5,44E-05	ABCA1,Plscr2	2
	quantity of lipid	1,61E-03	BCMO1,CES1,CLU,EGF,LTC4S,SCD	6	accumulation of lipid	3,10E-04	ABCA1,BCMO1,MBL2,SCD	4
	accumulation of palmitoleic acid	2,17E-03	SCD	1	excretion of lipid	8,28E-04	ABCA1,FGF19	2
	accumulation of retinaldehyde	2,17E-03	BCMO1	1	quantity of cholesterol ester	9,43E-04	ABCA1,SCD	2
	biosynthesis of leukotriene A4	2,17E-03	LTC4S	1	esterification of cholesterol	1,00E-03	ABCA1,SCD	2
	biosynthesis of leukotriene C4	2,17E-03	LTC4S	1	accumulation of palmitoleic acid	1,43E-03	SCD	1
	cleavage of beta-carotene	2,17E-03	BCMO1	1	accumulation of retinaldehyde	1,43E-03	BCMO1	1
	cleavage of retinaldehyde	2,17E-03	BCMO1	1	cleavage of beta-carotene	1,43E-03	BCMO1	1
	conjugation of 5-oxo-6-8-11-14-(e,z,z,z)-eicosatetraenoic acid	2,17E-03	LTC4S	1	cleavage of retinaldehyde	1,43E-03	BCMO1	1
	desaturation of palmitic acid	2,17E-03	SCD	1	desaturation of palmitic acid	1,43E-03	SCD	1
	desaturation of palmitoleic acid	2,17E-03	SCD	1	desaturation of palmitoleic acid	1,43E-03	SCD	1
	desaturation of palmitoyl-coenzyme A	2,17E-03	SCD	1	desaturation of palmitoyl-coenzyme A	1,43E-03	SCD	1
	desaturation of stearoyl-coenzyme A	2,17E-03	SCD	1	desaturation of stearoyl-coenzyme A	1,43E-03	SCD	1
	incorporation of glycerol	2,17E-03	SCD	1	efflux of retinol	1,43E-03	ABCA1	1
	induction of prostanoid	2,17E-03	EGF	1	endocytosis of phosphatidylserine	1,43E-03	ABCA1	1
	modulation of arachidonic acid	2,17E-03	EGF	1	incorporation of glycerol	1,43E-03	SCD	1
	modulation of phosphatidylinositol	2,17E-03	EGF	1	movement of phosphatidylethanolamine	1,43E-03	ABCA1	1
	production of 6-trans-leukotriene B4	2,17E-03	LTC4S	1	quantity of 1-alkyl-2,3-diacylglycerol	1,43E-03	SCD	1
	production of hydrocortisone	2,17E-03	EGF	1	quantity of beta-carotene	1,43E-03	BCMO1	1
	quantity of 1-alkyl-2,3-diacylglycerol	2,17E-03	SCD	1	quantity of palmitoleoyl-coenzyme A	1,43E-03	SCD	1
	quantity of beta-carotene	2,17E-03	BCMO1	1	quantity of palmitoyl-coenzyme A	1,43E-03	SCD	1
	quantity of palmitoleoyl-coenzyme A	2,17E-03	SCD	1	quantity of stearoyl-coenzyme A	1,43E-03	SCD	1
	quantity of palmitoyl-coenzyme A	2,17E-03	SCD	1	synthesis of 1-alkyl-2,3-diacylglycerol	1,43E-03	SCD	1
	quantity of stearoyl-coenzyme A	2,17E-03	SCD	1	translocation of dopamine	1,43E-03	SLC6A3	1
	replacement of estrogen	2,17E-03	EGF	1	tubulation of lipid	1,43E-03	MX1	1
	synthesis of 1-alkyl-2,3-diacylglycerol	2,17E-03	SCD	1	storage of lipid	1,86E-03	ABCA1,SCD	2
	translocation of dopamine	2,17E-03	SLC6A3	1	oxidation of lipid	1,93E-03	ACOX2,FGF19,SCD	3
	quantity of cholesterol ester	2,18E-03	CLU,SCD	2	modification of lipid	2,50E-03	ABCA1,ACOX2,FGF19,SCD	4
	production of eicosanoid	2,27E-03	CLU,EGF,LTC4S	3	concentration of cholesterol ester	2,85E-03	ABCA1	1
	metabolism of acyl-coenzyme A	2,76E-03	Acot1,CES1	2	efflux of vitamin E	2,85E-03	ABCA1	1
	quantity of diacylglycerol	2,91E-03	CES1,SCD	2	export of phosphatidylcholine	2,85E-03	ABCA1	1
	quantity of steroid	2,95E-03	CES1,CLU,EGF,SCD	4	formation of lipid peroxide	2,85E-03	ABCA1	1
	quantity of ceramide	3,92E-03	EGF,SCD	2	loss of sterol	2,85E-03	ABCA1	1
	activation of phosphatidylinositol-3,4,5-triphosphate	4,34E-03	EGF	1	quantity of 18:1(n-9) fatty acids	2,85E-03	SCD	1
	biosynthesis of creatine	4,34E-03	GATM	1	release of quinacrine	2,85E-03	ABCA1	1
	hydroxylation of tretinoin	4,34E-03	Cyp2c29 (includes others)	1	retention of dopamine	2,85E-03	SLC6A3	1
	induction of sphingolipid	4,34E-03	EGF	1	beta-oxidation of fatty acid	2,97E-03	ACOX2,SCD	2
	localization of hyaluronic acid	4,34E-03	EGF	1	metabolism of lipid	3,53E-03	ABCA1,Acot1,BCMO1,FGF19,SCD	5
	quantity of 18:1(n-9) fatty acids	4,34E-03	SCD	1	accumulation of oleic acid	4,28E-03	SCD	1
	quantity of leukotriene C4	4,34E-03	LTC4S	1	biosynthesis of ketone body	4,28E-03	HMGCS2	1
	release of Zn2+	4,34E-03	MT2A	1	clearance of dopamine	4,28E-03	SLC6A3	1
	retention of dopamine	4,34E-03	SLC6A3	1	depletion of triacylglycerol	4,28E-03	SCD	1
	quantity of dopamine	4,67E-03	EGF,SLC6A3	2	synthesis of stearic acid	4,28E-03	SCD	1
	quantity of sterol	5,08E-03	CES1,CLU,SCD	3	transmission of phospholipid	4,28E-03	ABCA1	1
	quantity of triacylglycerol	5,34E-03	CES1,EGF,SCD	3	efflux of cholesterol	5,08E-03	ABCA1,SCD	2
	synthesis of fatty acid	5,71E-03	EGF,LTC4S,SCD	3	incorporation of ceramide	5,70E-03	SCD	1
	metabolic process of lipid	6,36E-03	Acot1,BCMO1,CES1,EGF,LTC4S,SCD	6	quantity of linoleic acid	5,70E-03	SCD	1
	accumulation of oleic acid	6,51E-03	SCD	1	quantity of oleic acid	5,70E-03	SCD	1
	biosynthesis of ketone body	6,51E-03	HMGCS2	1	quantity of palmitoleic acid	5,70E-03	SCD	1
	clearance of dopamine	6,51E-03	SLC6A3	1	secretion of sphingomyelin	5,70E-03	ABCA1	1
	depletion of triacylglycerol	6,51E-03	SCD	1	secretion of vitamin E	5,70E-03	ABCA1	1
	esterification of cholesterol ester	6,51E-03	SCD	1	storage of triacylglycerol	5,70E-03	SCD	1
	hydrolysis of irinotecan	6,51E-03	CES1	1	synthesis of oleic acid	5,70E-03	SCD	1
	induction of inositol phosphate	6,51E-03	EGF	1	oxidation of palmitoyl-coenzyme A	7,12E-03	SCD	1
	modification of glycine	6,51E-03	GATM	1	transmission of cholesterol	7,12E-03	ABCA1	1
	production of GABA	6,51E-03	EGF	1	formation of lipid	8,20E-03	ABCA1,SCD	2
	synthesis of stearic acid	6,51E-03	SCD	1	catabolism of dopamine	8,54E-03	SLC6A3	1
	accumulation of triacylglycerol	6,57E-03	EGF,SCD	2	concentration of phospholipid	8,54E-03	ABCA1	1
	generation of cyclic GMP	8,67E-03	PDIA2	1	efflux of phosphatidylcholine	8,54E-03	ABCA1	1
	incorporation of ceramide	8,67E-03	SCD	1	formation of triacylglycerol	8,54E-03	SCD	1
	production of lysophosphatidic acid	8,67E-03	EGF	1	oxidation of fat	8,54E-03	FGF19	1
	quantity of linoleic acid	8,67E-03	SCD	1	quantity of lipid	9,34E-03	ABCA1,BCMO1,FGF19,SCD	4
	quantity of oleic acid	8,67E-03	SCD	1	biosynthesis of dopamine	9,96E-03	SLC6A3	1
	quantity of palmitoleic acid	8,67E-03	SCD	1	homeostasis of phospholipid	9,96E-03	ABCA1	1
	storage of triacylglycerol	8,67E-03	SCD	1	incorporation of palmitic acid	9,96E-03	SCD	1
	synthesis of 12(S)-hydroxyeicosatetraenoic acid	8,67E-03	EGF	1	secretion of phosphatidylcholine	9,96E-03	ABCA1	1
	synthesis of 15(S)-HETE	8,67E-03	EGF	1	synthesis of phosphatidylserine	9,96E-03	Plscr2	1
	synthesis of S-adenosylmethionine	8,67E-03	GATM	1	uptake of 5-hydroxytryptamine	9,96E-03	SLC6A3	1
	synthesis of oleic acid	8,67E-03	SCD	1	efflux of dopamine	1,14E-02	SLC6A3	1
	uptake of ascorbic acid	8,67E-03	SLC23A1	1	regulation of D-glucose	1,14E-02	FGF19	1
	efflux of fatty acid	1,08E-02	CES1	1	translocation of cholesterol	1,14E-02	ABCA1	1
	formation of 12-hydroxyeicosatetraenoic acid	1,08E-02	EGF	1	uptake of D-glucose	1,14E-02	FGF19,SCD	2
	oxidation of palmitoyl-coenzyme A	1,08E-02	SCD	1	quantity of phosphatidic acid	1,26E-02	ABCA1,SCD	2
	quantity of hyaluronic acid	1,08E-02	EGF	1	beta-oxidation of palmitic acid	1,28E-02	SCD	1
	synthesis of prostaglandin F2alpha	1,08E-02	EGF	1	deposition of triacylglycerol	1,28E-02	SCD	1
	modification of lipid	1,16E-02	Cyp2c29 (includes others),EGF,MT2A,SCD	4	excretion of bile acid	1,28E-02	FGF19	1
	production of prostaglandin E2	1,27E-02	CLU,EGF	2	transport of dopamine	1,28E-02	SLC6A3	1
	catabolism of dopamine	1,30E-02	SLC6A3	1	transport of monoamines	1,28E-02	SLC6A3	1
	conversion of glutamine family amino acid	1,30E-02	GATM	1	release of cholesterol	1,42E-02	ABCA1	1
	formation of triacylglycerol	1,30E-02	SCD	1	synthesis of cholesterol ester	1,42E-02	SCD	1
	quantity of ascorbic acid	1,30E-02	SLC23A1	1	biosynthesis of bile acid	1,56E-02	FGF19	1
	quantity of creatine	1,30E-02	EGF	1	quantity of phosphatidylserine	1,56E-02	ABCA1	1
	quantity of phosphatidylinositol 3,5-diphosphate	1,30E-02	EGF	1	storage of cholesterol	1,70E-02	ABCA1	1
	quantity of eicosanoid	1,30E-02	EGF,LTC4S	2	quantity of cholesterol	1,80E-02	ABCA1,SCD	2
	accumulation of lipid	1,41E-02	BCMO1,EGF,SCD	3	secretion of lipid	1,82E-02	ABCA1,SCD	2
	biosynthesis of dopamine	1,51E-02	SLC6A3	1	quantity of malonyl-coenzyme A	1,84E-02	SCD	1
	incorporation of palmitic acid	1,51E-02	SCD	1	synthesis of steroid	1,97E-02	FGF19,SCD	2
	loading of GTP	1,51E-02	EGF	1	excretion of sterol	1,98E-02	ABCA1	1
	uptake of 5-hydroxytryptamine	1,51E-02	SLC6A3	1	quantity of fat	1,98E-02	SCD	1
	synthesis of eicosanoid	1,56E-02	EGF,LTC4S	2	translocation of phospholipid	1,98E-02	ABCA1	1
	efflux of dopamine	1,73E-02	SLC6A3	1	uptake of cholesterol ester	1,98E-02	ABCA1	1
	homeostasis of Zn2+	1,73E-02	MT2A	1	quantity of triacylglycerol	2,27E-02	FGF19,SCD	2
					synthesis of fatty acid	2,37E-02	FGF19,SCD	2
					metabolism of long chain fatty acid	2,54E-02	Acot1	1
					release of phospholipid	2,54E-02	ABCA1	1
					secretion of triacylglycerol	2,54E-02	ABCA1	1
					generation of hydrogen peroxide	2,68E-02	MBL2	1
					quantity of bile acid	2,68E-02	SCD	1
					secretion of cholesterol	2,68E-02	ABCA1	1
					uptake of dopamine	2,68E-02	SLC6A3	1
					concentration of cholesterol	2,82E-02	ABCA1	1
					exposure of phosphatidylserine	2,96E-02	Plscr2	1
					metabolism of steroid	2,98E-02	ABCA1,BCMO1	2
					synthesis of lipid	3,06E-02	FGF19,Plscr2,SCD	3
					quantity of bilirubin	3,10E-02	SCD	1
					absorption of cholesterol	3,37E-02	ABCA1	1
					mass of fat	3,37E-02	FGF19	1
					quantity of phosphatidylcholine	3,93E-02	SCD	1
					regulation of lipid	3,93E-02	FGF19	1
					metabolism of fatty acid	4,06E-02	Acot1,SCD	2
					quantity of 5-hydroxytryptamine	4,34E-02	SLC6A3	1
					accumulation of cholesterol	4,88E-02	MBL2	1
Vitamin and Mineral Metabolism	accumulation of retinaldehyde	2,17E-03	BCMO1	1	accumulation of retinaldehyde	1,43E-03	BCMO1	1
	cleavage of beta-carotene	2,17E-03	BCMO1	1	cleavage of beta-carotene	1,43E-03	BCMO1	1
	cleavage of retinaldehyde	2,17E-03	BCMO1	1	cleavage of retinaldehyde	1,43E-03	BCMO1	1
	quantity of beta-carotene	2,17E-03	BCMO1	1	efflux of retinol	1,43E-03	ABCA1	1
	hydroxylation of tretinoin	4,34E-03	Cyp2c29 (includes others)	1	quantity of beta-carotene	1,43E-03	BCMO1	1
	uptake of ascorbic acid	8,67E-03	SLC23A1	1	efflux of vitamin E	2,85E-03	ABCA1	1
	quantity of ascorbic acid	1,30E-02	SLC23A1	1	secretion of vitamin E	5,70E-03	ABCA1	1
					synthesis of cholesterol ester	1,42E-02	SCD	1
					biosynthesis of bile acid	1,56E-02	FGF19	1
					synthesis of steroid	1,97E-02	FGF19,SCD	2
					metabolism of steroid	2,98E-02	ABCA1,BCMO1	2
Gastrointestinal Disease	esophageal squamous cell cancer	2,17E-03	CLU	1	hepatic system disorder	1,87E-03	ACOX2,FGF19,SCD,SLC6A3,TUBB2A	5
	small intestine tumor	2,17E-03	CLU	1	diabetic neuropathy	1,94E-03	CA3,SLC6A3	2
	esophageal cancer	4,17E-03	CLU,EGF,SLC6A3	3	hepatic fibrosis of liver	5,70E-03	SCD	1
	pancreatitis	4,47E-03	CLU,CUZD1	2	injury of intestine	9,96E-03	MBL2	1
	bleeding of liver	8,67E-03	MT2A	1	cholestasis of mice	1,14E-02	SCD	1
	hepatic fibrosis of liver	8,67E-03	SCD	1	experimental hepatitis of mice	1,28E-02	SCD	1
	pancreatitis of mice	1,30E-02	CUZD1	1	hepatic steatosis of liver	1,42E-02	SCD	1
	cholestasis of mice	1,73E-02	SCD	1	hepatic steatosis	1,53E-02	ACOX2,SCD	2
					esophageal cancer	1,92E-02	SLC6A3,TUBB2A	2
					insulin resistance of liver	1,98E-02	SCD	1
					pancreatic tumor	2,48E-02	MUC6,TUBB2A	2
					diabetes mellitus	2,67E-02	ABCA1,CA3,DPCR1,FGF19,HLA-A,HMGCS2,SLC6A3,TUBB2A	8
					incontinence	2,68E-02	SLC6A3	1
					dyspepsia	3,10E-02	SLC6A3	1
					digestive system disorder	3,44E-02	ABCA1,ACOX2,CA3,DPCR1,FGF19,HLA-A,HMGCS2,SCD,SLC6A3,TUBB2A	10
					irritable bowel syndrome	3,65E-02	SLC6A3	1
					diabetic retinopathy	3,79E-02	CA3	1
					hepatocellular carcinoma	4,59E-02	SCD,TUBB2A	2
					gastric cancer	4,87E-02	SLC6A3,TUBB2A	2
					nonalcoholic fatty liver disease	4,88E-02	ACOX2	1
Hepatic System Disease	liver cancer	2,51E-03	CES1,CLU,MT2A,SCD,SLC6A3	5	dysplasia of hepatocytes	1,43E-03	FGF19	1
	bleeding of liver	8,67E-03	MT2A	1	hepatic system disorder	1,87E-03	ACOX2,FGF19,SCD,SLC6A3,TUBB2A	5
	hepatic fibrosis of liver	8,67E-03	SCD	1	liver cancer	3,28E-03	FGF19,SCD,SLC6A3,TUBB2A	4
	cholestasis of mice	1,73E-02	SCD	1	hepatic fibrosis of liver	5,70E-03	SCD	1
					cholestasis of mice	1,14E-02	SCD	1
					liver cancer of mice	1,14E-02	FGF19	1
					experimental hepatitis of mice	1,28E-02	SCD	1
					hepatic steatosis of liver	1,42E-02	SCD	1
					hepatic steatosis	1,53E-02	ACOX2,SCD	2
					insulin resistance of liver	1,98E-02	SCD	1
					hepatocellular carcinoma	4,59E-02	SCD,TUBB2A	2
					nonalcoholic fatty liver disease	4,88E-02	ACOX2	1

## Sheet: IAP SI-Middle Y vs O
Table S4B: Genes present in the IAP functional categories regulated by a high-fat diet in the middle part of the small intestine in young and old mice
	Young SI-Middle				Old SI-Middle
	Functions Annotation	p-Value	Genes	# Genes	Functions Annotation	p-Value	Genes	# Genes
Lipid Metabolism	metabolism of lipid	2,07E-11	ACADL,Acot1,ACOT2,ADH4,Akr1c14,Aldh1a7,BCMO1,CYP27A1,Cyp4f16/Gm9705,FABP6,INSIG1,LTC4S,SAA2,SCD,SLC10A2,UGT2B17	16	metabolic process of lipid	4,54E-13	ABCA1,ACADL,Acot1,ACOT2,ACSL3,ADH4,Aldh1a7,APOC2,BCMO1,CYP27A1,Cyp4f16/Gm9705,FABP6,FGF19,INSIG1,LTC4S,MYLIP,NR0B2,PLB1,SCD,UGT2B17	20
	metabolism of terpenoid	2,86E-10	ADH4,Akr1c14,Aldh1a7,BCMO1,CYP27A1,FABP6,INSIG1,SAA2,SLC10A2,UGT2B17	10	metabolism of lipid	2,08E-12	ABCA1,ACADL,Acot1,ACOT2,ACSL3,ADH4,Aldh1a7,APOC2,BCMO1,CYP27A1,Cyp4f16/Gm9705,FABP6,FGF19,INSIG1,LTC4S,NR0B2,PLB1,SCD,UGT2B17	19
	metabolism of steroid	2,71E-08	Akr1c14,BCMO1,CYP27A1,FABP6,INSIG1,SAA2,SLC10A2,UGT2B17	8	metabolic process of terpenoid	7,85E-10	ABCA1,ADH4,Aldh1a7,BCMO1,CYP27A1,FABP6,INSIG1,MYLIP,NR0B2,PLB1,UGT2B17	11
	metabolism of fatty acid	1,69E-06	ACADL,Acot1,ACOT2,Cyp4f16/Gm9705,INSIG1,LTC4S,SCD	7	metabolism of terpenoid	4,84E-09	ABCA1,ADH4,Aldh1a7,BCMO1,CYP27A1,FABP6,INSIG1,NR0B2,PLB1,UGT2B17	10
	synthesis of fatty acid	4,53E-06	ACADL,CYP27A1,INSIG1,LTC4S,PTAFR,SCD	6	synthesis of fatty acid	4,97E-09	ACADL,ACSL3,APOC2,CYP27A1,FGF19,INSIG1,LTC4S,PTAFR,SCD	9
	oxidation of lipid	5,92E-06	ACADL,ACOX2,ADH4,Aldh1a7,CYP27A1,SCD	6	metabolic process of steroid	4,26E-08	ABCA1,BCMO1,CYP27A1,FABP6,INSIG1,MYLIP,NR0B2,PLB1,UGT2B17	9
	modification of lipid	9,11E-06	ACADL,ACOX2,ADH4,Akr1c14,Aldh1a7,CYP27A1,SCD,UGT2B17	8	metabolism of fatty acid	6,29E-08	ACADL,Acot1,ACOT2,ACSL3,APOC2,Cyp4f16/Gm9705,INSIG1,LTC4S,SCD	9
	accumulation of triacylglycerol	1,33E-05	ACADL,AQP7,INSIG1,SCD	4	modification of lipid	1,11E-07	ABCA1,ACADL,ACOX2,ACSL3,ADH4,Aldh1a7,CYP27A1,FGF19,NOS2,SCD,UGT2B17	11
	quantity of bile acid	1,55E-05	CYP27A1,SCD,SLC10A2	3	oxidation of lipid	1,36E-07	ACADL,ACOX2,ACSL3,ADH4,Aldh1a7,CYP27A1,FGF19,SCD	8
	quantity of lipid	1,81E-05	ACOT2,Akp3,AQP7,BCMO1,CYP27A1,INSIG1,LTC4S,SCD,SLC10A2	9	metabolism of steroid	2,46E-07	ABCA1,BCMO1,CYP27A1,FABP6,INSIG1,NR0B2,PLB1,UGT2B17	8
	accumulation of lipid	2,99E-05	ACADL,AQP7,BCMO1,INSIG1,MBL2,SCD	6	biosynthesis of fatty acid	7,75E-07	ACADL,ACSL3,APOC2,INSIG1,LTC4S,SCD	6
	quantity of oleic acid	3,97E-05	CYP27A1,SCD	2	accumulation of lipid	1,19E-06	ABCA1,ACADL,AQP7,BCMO1,INSIG1,MBL2,NR0B2,SCD	8
	formation of 9-cis-retinoic acid	6,61E-05	ADH4,Aldh1a7	2	accumulation of triacylglycerol	1,29E-06	ACADL,AQP7,INSIG1,NR0B2,SCD	5
	formation of 9-cis-retinol	6,61E-05	ADH4,Aldh1a7	2	quantity of lipid	4,35E-06	ABCA1,ACOT2,AQP7,BCMO1,CYP27A1,FGF19,INSIG1,LTC4S,NOS2,NR0B2,SCD	11
	biosynthesis of fatty acid	1,03E-04	ACADL,INSIG1,LTC4S,SCD	4	synthesis of lipid	4,76E-06	ACADL,ACSL3,Aldh1a7,APOC2,CYP27A1,FGF19,INSIG1,LTC4S,PTAFR,SCD	10
	formation of lipid	1,12E-04	ADH4,Aldh1a7,CYP27A1,SCD	4	biosynthesis of lipid	1,41E-05	ACADL,ACSL3,APOC2,CYP27A1,FGF19,INSIG1,LTC4S,SCD	8
	metabolism of leukotriene	1,84E-04	Cyp4f16/Gm9705,LTC4S	2	formation of lipid	1,86E-05	ABCA1,ADH4,Aldh1a7,CYP27A1,SCD	5
	synthesis of lipid	2,30E-04	ACADL,Aldh1a7,CYP27A1,INSIG1,LTC4S,PTAFR,SCD	7	metabolic process of cholesterol	3,15E-05	ABCA1,CYP27A1,INSIG1,MYLIP,NR0B2	5
	metabolism of retinoid	2,47E-04	ADH4,Aldh1a7,BCMO1	3	esterification of cholesterol ester	3,43E-05	ABCA1,SCD	2
	oxidation of fatty acid	5,00E-04	ACADL,ACOX2,ADH4,SCD	4	quantity of bile acid	3,51E-05	CYP27A1,NR0B2,SCD	3
	metabolism of bile acid	5,09E-04	FABP6,SLC10A2	2	quantity of oleic acid	6,84E-05	CYP27A1,SCD	2
	uptake of bile acid	5,92E-04	FABP6,SLC10A2	2	transport of steroid	1,11E-04	ABCA1,ABCC3,AQP8,FABP6	4
	synthesis of sterol	6,15E-04	CYP27A1,INSIG1,SCD	3	formation of 9-cis-retinoic acid	1,14E-04	ADH4,Aldh1a7	2
	quantity of sterol	8,01E-04	CYP27A1,INSIG1,SCD,SLC10A2	4	formation of 9-cis-retinol	1,14E-04	ADH4,Aldh1a7	2
	quantity of triacylglycerol	8,58E-04	Akp3,AQP7,CYP27A1,SCD	4	oxidation of fatty acid	1,21E-04	ACADL,ACOX2,ACSL3,ADH4,SCD	5
	transport of steroid	9,04E-04	FABP6,SAA2,SLC10A2	3	homeostasis of lipid	1,30E-04	ABCA1,APOC2,MYLIP,NR0B2	4
	metabolism of long chain fatty acid	9,89E-04	Acot1,ACOT2	2	quantity of cholesterol	1,34E-04	ABCA1,CYP27A1,INSIG1,NR0B2,SCD	5
	modification of retinaldehyde	9,89E-04	ADH4,Aldh1a7	2	metabolism of cholesterol	1,44E-04	ABCA1,CYP27A1,INSIG1,NR0B2	4
	synthesis of terpenoid	1,07E-03	Aldh1a7,CYP27A1,INSIG1,SCD	4	quantity of polyunsaturated fatty acids	2,01E-04	ACOT2,LTC4S,NOS2,SCD	4
	metabolism of cholesterol	1,10E-03	CYP27A1,INSIG1,SAA2	3	transport of lipid	2,18E-04	ABCA1,ABCC3,ACSL3,AQP8,FABP6	5
	quantity of fatty acid	1,24E-03	ACOT2,CYP27A1,LTC4S,SCD	4	accumulation of cholesterol	2,28E-04	INSIG1,MBL2,NR0B2	3
	quantity of polyunsaturated fatty acids	1,40E-03	ACOT2,LTC4S,SCD	3	quantity of triacylglycerol	2,38E-04	AQP7,CYP27A1,FGF19,NR0B2,SCD	5
	biosynthesis of lipid	1,54E-03	ACADL,CYP27A1,INSIG1,LTC4S,SCD	5	efflux of lipid	2,50E-04	ABCA1,ABCC3,APOC2,SCD	4
	modification of retinoid	1,62E-03	ADH4,Aldh1a7	2	synthesis of terpenoid	3,12E-04	Aldh1a7,CYP27A1,FGF19,INSIG1,SCD	5
	efflux of lipid	1,66E-03	SAA2,SCD,SLC10A2	3	metabolism of leukotriene	3,16E-04	Cyp4f16/Gm9705,LTC4S	2
	accumulation of palmitoleic acid	2,61E-03	SCD	1	moiety attachment of cholesterol	3,41E-04	ABCA1,CYP27A1,SCD	3
	accumulation of retinaldehyde	2,61E-03	BCMO1	1	quantity of fatty acid	3,75E-04	ACOT2,CYP27A1,LTC4S,NOS2,SCD	5
	biosynthesis of leukotriene A4	2,61E-03	LTC4S	1	metabolism of retinoid	5,50E-04	ADH4,Aldh1a7,BCMO1	3
	biosynthesis of leukotriene C4	2,61E-03	LTC4S	1	uptake of lipid	7,46E-04	ABCA1,ABCC3,FABP6,NR0B2	4
	cleavage of beta-carotene	2,61E-03	BCMO1	1	depletion of lipid	1,02E-03	NR0B2,SCD	2
	cleavage of retinaldehyde	2,61E-03	BCMO1	1	metabolic process of bile acid	1,02E-03	FABP6,NR0B2	2
	conjugation of 5-oxo-6-8-11-14-(e,z,z,z)-eicosatetraenoic acid	2,61E-03	LTC4S	1	uptake of bile acid	1,02E-03	ABCC3,FABP6	2
	desaturation of palmitic acid	2,61E-03	SCD	1	moiety attachment of lipid	1,29E-03	ABCA1,CYP27A1,SCD,UGT2B17	4
	desaturation of palmitoleic acid	2,61E-03	SCD	1	synthesis of sterol	1,36E-03	CYP27A1,INSIG1,SCD	3
	desaturation of palmitoyl-coenzyme A	2,61E-03	SCD	1	synthesis of bile acid	1,51E-03	CYP27A1,FGF19	2
	desaturation of stearoyl-coenzyme A	2,61E-03	SCD	1	secretion of lipid	1,54E-03	ABCA1,ACADL,CYP27A1,SCD	4
	formation of bile acid	2,61E-03	CYP27A1	1	metabolism of long chain fatty acid	1,69E-03	Acot1,ACOT2	2
	molar ratio of cholesterol	2,61E-03	CYP27A1	1	modification of retinaldehyde	1,69E-03	ADH4,Aldh1a7	2
	production of 6-trans-leukotriene B4	2,61E-03	LTC4S	1	synthesis of steroid	1,79E-03	CYP27A1,FGF19,INSIG1,SCD	4
	quantity of 1-alkyl-2,3-diacylglycerol	2,61E-03	SCD	1	efflux of cholesterol	2,14E-03	ABCA1,APOC2,SCD	3
	quantity of beta-carotene	2,61E-03	BCMO1	1	metabolism of triacylglycerol	2,31E-03	ACSL3,APOC2,INSIG1	3
	quantity of palmitoleoyl-coenzyme A	2,61E-03	SCD	1	efflux of phospholipid	2,53E-03	ABCA1,APOC2	2
	quantity of palmitoyl-coenzyme A	2,61E-03	SCD	1	quantity of eicosanoid	2,57E-03	ACOT2,LTC4S,NOS2	3
	quantity of stearoyl-coenzyme A	2,61E-03	SCD	1	modification of retinoid	2,77E-03	ADH4,Aldh1a7	2
	synthesis of 1-alkyl-2,3-diacylglycerol	2,61E-03	SCD	1	transport of bile acid	3,27E-03	ABCC3,AQP8	2
	quantity of cholesterol ester	3,13E-03	SCD,SLC10A2	2	accumulation of palmitoleic acid	3,42E-03	SCD	1
	absorption of lipid	3,33E-03	FABP6,SLC10A2	2	accumulation of retinaldehyde	3,42E-03	BCMO1	1
	biosynthesis of cholesterol	3,53E-03	CYP27A1,INSIG1	2	biosynthesis of leukotriene A4	3,42E-03	LTC4S	1
	accumulation of cholesterol	3,74E-03	INSIG1,MBL2	2	biosynthesis of leukotriene C4	3,42E-03	LTC4S	1
	metabolism of acyl-coenzyme A	3,95E-03	Acot1,ACOT2	2	cleavage of beta-carotene	3,42E-03	BCMO1	1
	moiety attachment of cholesterol	4,86E-03	CYP27A1,SCD	2	cleavage of retinaldehyde	3,42E-03	BCMO1	1
	binding of bile acid	5,21E-03	FABP6	1	conjugation of 5-oxo-6-8-11-14-(e,z,z,z)-eicosatetraenoic acid	3,42E-03	LTC4S	1
	degradation of platelet activating factor	5,21E-03	PTAFR	1	depletion of bile acid	3,42E-03	NR0B2	1
	efflux of taurocholic acid	5,21E-03	SLC10A2	1	desaturation of palmitic acid	3,42E-03	SCD	1
	oxidation of vitamin A	5,21E-03	ADH4	1	desaturation of palmitoleic acid	3,42E-03	SCD	1
	quantity of 18:1(n-9) fatty acids	5,21E-03	SCD	1	desaturation of palmitoyl-coenzyme A	3,42E-03	SCD	1
	quantity of leukotriene C4	5,21E-03	LTC4S	1	desaturation of stearoyl-coenzyme A	3,42E-03	SCD	1
	quantity of taurocholic acid	5,21E-03	SLC10A2	1	efflux of retinol	3,42E-03	ABCA1	1
	reabsorption of bile acid	5,21E-03	FABP6	1	endocytosis of phosphatidylserine	3,42E-03	ABCA1	1
	secretion of fatty acid	5,60E-03	ACADL,SCD	2	extrusion of bile acid	3,42E-03	ABCC3	1
	moiety attachment of lipid	5,65E-03	CYP27A1,SCD,UGT2B17	3	formation of bile acid	3,42E-03	CYP27A1	1
	quantity of cholesterol	6,35E-03	CYP27A1,INSIG1,SCD	3	molar ratio of cholesterol	3,42E-03	CYP27A1	1
	secretion of lipid	6,47E-03	ACADL,CYP27A1,SCD	3	movement of phosphatidylethanolamine	3,42E-03	ABCA1	1
	accumulation of oleic acid	7,80E-03	SCD	1	production of 6-trans-leukotriene B4	3,42E-03	LTC4S	1
	biosynthesis of ketone body	7,80E-03	HMGCS2	1	quantity of 1-alkyl-2,3-diacylglycerol	3,42E-03	SCD	1
	depletion of triacylglycerol	7,80E-03	SCD	1	quantity of beta-carotene	3,42E-03	BCMO1	1
	esterification of cholesterol ester	7,80E-03	SCD	1	quantity of palmitoleoyl-coenzyme A	3,42E-03	SCD	1
	export of cholesterol	7,80E-03	SAA2	1	quantity of palmitoyl-coenzyme A	3,42E-03	SCD	1
	oxidation of 9-cis-retinal	7,80E-03	Aldh1a7	1	quantity of stearoyl-coenzyme A	3,42E-03	SCD	1
	synthesis of stearic acid	7,80E-03	SCD	1	synthesis of 1-alkyl-2,3-diacylglycerol	3,42E-03	SCD	1
	beta-oxidation of fatty acid	9,68E-03	ACOX2,SCD	2	excretion of lipid	4,69E-03	ABCA1,FGF19	2
	glucuronidation of testosterone	1,04E-02	UGT2B17	1	biosynthesis of steroid	4,82E-03	CYP27A1,FGF19,INSIG1	3
	hydroxylation of cholesterol	1,04E-02	CYP27A1	1	quantity of cholesterol ester	5,32E-03	ABCA1,SCD	2
	incorporation of ceramide	1,04E-02	SCD	1	absorption of lipid	5,65E-03	ABCA1,FABP6	2
	modification of 20-hydroxyeicosatetraenoic acid	1,04E-02	ADH4	1	esterification of cholesterol	5,65E-03	ABCA1,SCD	2
	oxidation of cholesterol	1,04E-02	CYP27A1	1	translocation of lipid	5,65E-03	ABCA1,ABCC3	2
	production of tretinoin	1,04E-02	ADH4	1	biosynthesis of cholesterol	5,99E-03	CYP27A1,INSIG1	2
	quantity of linoleic acid	1,04E-02	SCD	1	metabolism of acyl-coenzyme A	6,70E-03	Acot1,ACOT2	2
	quantity of palmitoleic acid	1,04E-02	SCD	1	binding of bile acid	6,82E-03	FABP6	1
	reduction of retinaldehyde	1,04E-02	ADH4	1	concentration of cholesterol ester	6,82E-03	ABCA1	1
	secretion of bile acid	1,04E-02	CYP27A1	1	cytotoxicity of 15-deoxy-delta-12,14 -PGJ 2	6,82E-03	ABCC3	1
	storage of triacylglycerol	1,04E-02	SCD	1	degradation of platelet activating factor	6,82E-03	PTAFR	1
	synthesis of oleic acid	1,04E-02	SCD	1	efflux of taurocholic acid	6,82E-03	ABCC3	1
	oxidation of palmitoyl-coenzyme A	1,30E-02	SCD	1	efflux of vitamin E	6,82E-03	ABCA1	1
	formation of triacylglycerol	1,55E-02	SCD	1	export of phosphatidylcholine	6,82E-03	ABCA1	1
	production of sterol	1,55E-02	INSIG1	1	formation of lipid peroxide	6,82E-03	ABCA1	1
	efflux of cholesterol	1,63E-02	SAA2,SCD	2	loss of sterol	6,82E-03	ABCA1	1
	incorporation of palmitic acid	1,81E-02	SCD	1	oxidation of vitamin A	6,82E-03	ADH4	1
	oxidation of eicosanoid	1,81E-02	ADH4	1	quantity of 18:1(n-9) fatty acids	6,82E-03	SCD	1
	synthesis of tretinoin	1,81E-02	Aldh1a7	1	quantity of leukotriene C4	6,82E-03	LTC4S	1
	quantity of eicosanoid	1,85E-02	ACOT2,LTC4S	2	reabsorption of bile acid	6,82E-03	FABP6	1
	oxidation of retinaldehyde	2,07E-02	Aldh1a7	1	secretion of fatty acid	9,46E-03	ACADL,SCD	2
	synthesis of eicosanoid	2,21E-02	LTC4S,PTAFR	2	accumulation of oleic acid	1,02E-02	SCD	1
	beta-oxidation of palmitic acid	2,32E-02	SCD	1	biosynthesis of ketone body	1,02E-02	HMGCS2	1
	deposition of triacylglycerol	2,32E-02	SCD	1	depletion of triacylglycerol	1,02E-02	SCD	1
	excretion of bile acid	2,32E-02	SLC10A2	1	movement of phosphatidylserine	1,02E-02	ABCA1	1
	uptake of taurocholic acid	2,32E-02	SLC10A2	1	oxidation of 9-cis-retinal	1,02E-02	Aldh1a7	1
	conversion of progesterone	2,58E-02	Akr1c14	1	synthesis of stearic acid	1,02E-02	SCD	1
	synthesis of cholesterol ester	2,58E-02	SCD	1	transmission of phospholipid	1,02E-02	ABCA1	1
	degradation of lipid	2,95E-02	CYP27A1,PTAFR	2	storage of lipid	1,03E-02	ABCA1,SCD	2
	quantity of malonyl-coenzyme A	3,34E-02	SCD	1	homeostasis of cholesterol	1,26E-02	ABCA1,MYLIP	2
	production of lipid	3,34E-02	ADH4,INSIG1,LTC4S	3	transport of fatty acid	1,26E-02	ABCC3,ACSL3	2
	excretion of sterol	3,59E-02	SLC10A2	1	binding of dexamethasone	1,36E-02	FKBP5	1
	metabolism of very long chain fatty acid	3,59E-02	ACOT2	1	glucuronidation of testosterone	1,36E-02	UGT2B17	1
	quantity of fat	3,59E-02	SCD	1	hydroxylation of cholesterol	1,36E-02	CYP27A1	1
	synthesis of bile acid	4,34E-02	CYP27A1	1	incorporation of ceramide	1,36E-02	SCD	1
	transport of taurocholic acid	4,34E-02	SLC10A2	1	modification of 20-hydroxyeicosatetraenoic acid	1,36E-02	ADH4	1
	synthesis of platelet activating factor	4,59E-02	PTAFR	1	oxidation of cholesterol	1,36E-02	CYP27A1	1
	quantity of arachidonic acid	4,84E-02	ACOT2	1	production of tretinoin	1,36E-02	ADH4	1
					quantity of linoleic acid	1,36E-02	SCD	1
					quantity of palmitoleic acid	1,36E-02	SCD	1
					quantity of thromboxane B2	1,36E-02	NOS2	1
					reduction of retinaldehyde	1,36E-02	ADH4	1
					secretion of bile acid	1,36E-02	CYP27A1	1
					secretion of sphingomyelin	1,36E-02	ABCA1	1
					secretion of vitamin E	1,36E-02	ABCA1	1
					storage of triacylglycerol	1,36E-02	SCD	1
					synthesis of oleic acid	1,36E-02	SCD	1
					production of lipid	1,37E-02	ADH4,INSIG1,LTC4S,NOS2	4
					quantity of phospholipid	1,62E-02	ABCA1,CYP27A1,SCD	3
					beta-oxidation of fatty acid	1,62E-02	ACOX2,SCD	2
					synthesis of triacylglycerol	1,62E-02	ACSL3,SCD	2
					oxidation of palmitoyl-coenzyme A	1,70E-02	SCD	1
					transmission of cholesterol	1,70E-02	ABCA1	1
					concentration of phospholipid	2,03E-02	ABCA1	1
					efflux of phosphatidylcholine	2,03E-02	ABCA1	1
					formation of triacylglycerol	2,03E-02	SCD	1
					oxidation of fat	2,03E-02	FGF19	1
					production of sterol	2,03E-02	INSIG1	1
					transport of oleic acid	2,03E-02	ACSL3	1
					release of lipid	2,32E-02	ABCA1,NOS2,PTAFR	3
					homeostasis of phospholipid	2,37E-02	ABCA1	1
					incorporation of palmitic acid	2,37E-02	SCD	1
					oxidation of eicosanoid	2,37E-02	ADH4	1
					secretion of phosphatidylcholine	2,37E-02	ABCA1	1
					synthesis of tretinoin	2,37E-02	Aldh1a7	1
					transport of leukotriene C4	2,37E-02	ABCC3	1
					binding of lipid	2,58E-02	FABP6,FKBP5	2
					distribution of phosphatidylserine	2,70E-02	ABCA1	1
					oxidation of retinaldehyde	2,70E-02	Aldh1a7	1
					translocation of cholesterol	2,70E-02	ABCA1	1
					cleavage of lipid	2,82E-02	APOC2,BCMO1,PTAFR	3
					beta-oxidation of palmitic acid	3,03E-02	SCD	1
					deposition of triacylglycerol	3,03E-02	SCD	1
					excretion of bile acid	3,03E-02	FGF19	1
					quantity of 6-keto-prostaglandin F1 alpha	3,03E-02	NOS2	1
					uptake of taurocholic acid	3,03E-02	ABCC3	1
					release of arachidonic acid	3,20E-02	NOS2,PTAFR	2
					release of cholesterol	3,36E-02	ABCA1	1
					synthesis of cholesterol ester	3,36E-02	SCD	1
					secretion of steroid	3,56E-02	ABCA1,CYP27A1	2
					synthesis of eicosanoid	3,64E-02	LTC4S,PTAFR	2
	metabolism of lipid	2,07E-11	ACADL,Acot1,ACOT2,ADH4,Akr1c14,Aldh1a7,BCMO1,CYP27A1,Cyp4f16/Gm9705,FABP6,INSIG1,LTC4S,SAA2,SCD,SLC10A2,UGT2B17	16	biosynthesis of bile acid	3,69E-02	FGF19	1
Small Molecule Biochemistry	metabolism of terpenoid	2,86E-10	ADH4,Akr1c14,Aldh1a7,BCMO1,CYP27A1,FABP6,INSIG1,SAA2,SLC10A2,UGT2B17	10	metabolic process of lipid	4,54E-13	ABCA1,ACADL,Acot1,ACOT2,ACSL3,ADH4,Aldh1a7,APOC2,BCMO1,CYP27A1,Cyp4f16/Gm9705,FABP6,FGF19,INSIG1,LTC4S,MYLIP,NR0B2,PLB1,SCD,UGT2B17	20
	metabolism of steroid	2,71E-08	Akr1c14,BCMO1,CYP27A1,FABP6,INSIG1,SAA2,SLC10A2,UGT2B17	8	metabolism of lipid	2,08E-12	ABCA1,ACADL,Acot1,ACOT2,ACSL3,ADH4,Aldh1a7,APOC2,BCMO1,CYP27A1,Cyp4f16/Gm9705,FABP6,FGF19,INSIG1,LTC4S,NR0B2,PLB1,SCD,UGT2B17	19
	metabolism of fatty acid	1,69E-06	ACADL,Acot1,ACOT2,Cyp4f16/Gm9705,INSIG1,LTC4S,SCD	7	metabolic process of terpenoid	7,85E-10	ABCA1,ADH4,Aldh1a7,BCMO1,CYP27A1,FABP6,INSIG1,MYLIP,NR0B2,PLB1,UGT2B17	11
	synthesis of fatty acid	4,53E-06	ACADL,CYP27A1,INSIG1,LTC4S,PTAFR,SCD	6	metabolism of terpenoid	4,84E-09	ABCA1,ADH4,Aldh1a7,BCMO1,CYP27A1,FABP6,INSIG1,NR0B2,PLB1,UGT2B17	10
	oxidation of lipid	5,92E-06	ACADL,ACOX2,ADH4,Aldh1a7,CYP27A1,SCD	6	synthesis of fatty acid	4,97E-09	ACADL,ACSL3,APOC2,CYP27A1,FGF19,INSIG1,LTC4S,PTAFR,SCD	9
	modification of lipid	9,11E-06	ACADL,ACOX2,ADH4,Akr1c14,Aldh1a7,CYP27A1,SCD,UGT2B17	8	metabolic process of steroid	4,26E-08	ABCA1,BCMO1,CYP27A1,FABP6,INSIG1,MYLIP,NR0B2,PLB1,UGT2B17	9
	accumulation of triacylglycerol	1,33E-05	ACADL,AQP7,INSIG1,SCD	4	metabolism of fatty acid	6,29E-08	ACADL,Acot1,ACOT2,ACSL3,APOC2,Cyp4f16/Gm9705,INSIG1,LTC4S,SCD	9
	quantity of bile acid	1,55E-05	CYP27A1,SCD,SLC10A2	3	modification of lipid	1,11E-07	ABCA1,ACADL,ACOX2,ACSL3,ADH4,Aldh1a7,CYP27A1,FGF19,NOS2,SCD,UGT2B17	11
	quantity of lipid	1,81E-05	ACOT2,Akp3,AQP7,BCMO1,CYP27A1,INSIG1,LTC4S,SCD,SLC10A2	9	oxidation of lipid	1,36E-07	ACADL,ACOX2,ACSL3,ADH4,Aldh1a7,CYP27A1,FGF19,SCD	8
	accumulation of lipid	2,99E-05	ACADL,AQP7,BCMO1,INSIG1,MBL2,SCD	6	metabolism of steroid	2,46E-07	ABCA1,BCMO1,CYP27A1,FABP6,INSIG1,NR0B2,PLB1,UGT2B17	8
	quantity of oleic acid	3,97E-05	CYP27A1,SCD	2	biosynthesis of fatty acid	7,75E-07	ACADL,ACSL3,APOC2,INSIG1,LTC4S,SCD	6
	formation of 9-cis-retinoic acid	6,61E-05	ADH4,Aldh1a7	2	accumulation of lipid	1,19E-06	ABCA1,ACADL,AQP7,BCMO1,INSIG1,MBL2,NR0B2,SCD	8
	formation of 9-cis-retinol	6,61E-05	ADH4,Aldh1a7	2	accumulation of triacylglycerol	1,29E-06	ACADL,AQP7,INSIG1,NR0B2,SCD	5
	transport of glycerol	6,61E-05	AQP3,AQP7	2	quantity of lipid	4,35E-06	ABCA1,ACOT2,AQP7,BCMO1,CYP27A1,FGF19,INSIG1,LTC4S,NOS2,NR0B2,SCD	11
	biosynthesis of fatty acid	1,03E-04	ACADL,INSIG1,LTC4S,SCD	4	synthesis of lipid	4,76E-06	ACADL,ACSL3,Aldh1a7,APOC2,CYP27A1,FGF19,INSIG1,LTC4S,PTAFR,SCD	10
	formation of lipid	1,12E-04	ADH4,Aldh1a7,CYP27A1,SCD	4	biosynthesis of lipid	1,41E-05	ACADL,ACSL3,APOC2,CYP27A1,FGF19,INSIG1,LTC4S,SCD	8
	metabolism of leukotriene	1,84E-04	Cyp4f16/Gm9705,LTC4S	2	formation of lipid	1,86E-05	ABCA1,ADH4,Aldh1a7,CYP27A1,SCD	5
	synthesis of lipid	2,30E-04	ACADL,Aldh1a7,CYP27A1,INSIG1,LTC4S,PTAFR,SCD	7	metabolic process of cholesterol	3,15E-05	ABCA1,CYP27A1,INSIG1,MYLIP,NR0B2	5
	metabolism of retinoid	2,47E-04	ADH4,Aldh1a7,BCMO1	3	esterification of cholesterol ester	3,43E-05	ABCA1,SCD	2
	oxidation of fatty acid	5,00E-04	ACADL,ACOX2,ADH4,SCD	4	quantity of bile acid	3,51E-05	CYP27A1,NR0B2,SCD	3
	metabolism of bile acid	5,09E-04	FABP6,SLC10A2	2	quantity of oleic acid	6,84E-05	CYP27A1,SCD	2
	uptake of bile acid	5,92E-04	FABP6,SLC10A2	2	transport of steroid	1,11E-04	ABCA1,ABCC3,AQP8,FABP6	4
	synthesis of sterol	6,15E-04	CYP27A1,INSIG1,SCD	3	formation of 9-cis-retinoic acid	1,14E-04	ADH4,Aldh1a7	2
	quantity of sterol	8,01E-04	CYP27A1,INSIG1,SCD,SLC10A2	4	formation of 9-cis-retinol	1,14E-04	ADH4,Aldh1a7	2
	quantity of triacylglycerol	8,58E-04	Akp3,AQP7,CYP27A1,SCD	4	transport of glycerol	1,14E-04	AQP3,AQP7	2
	transport of steroid	9,04E-04	FABP6,SAA2,SLC10A2	3	oxidation of fatty acid	1,21E-04	ACADL,ACOX2,ACSL3,ADH4,SCD	5
	metabolism of long chain fatty acid	9,89E-04	Acot1,ACOT2	2	homeostasis of lipid	1,30E-04	ABCA1,APOC2,MYLIP,NR0B2	4
	modification of retinaldehyde	9,89E-04	ADH4,Aldh1a7	2	quantity of cholesterol	1,34E-04	ABCA1,CYP27A1,INSIG1,NR0B2,SCD	5
	synthesis of terpenoid	1,07E-03	Aldh1a7,CYP27A1,INSIG1,SCD	4	metabolism of cholesterol	1,44E-04	ABCA1,CYP27A1,INSIG1,NR0B2	4
	metabolism of cholesterol	1,10E-03	CYP27A1,INSIG1,SAA2	3	quantity of polyunsaturated fatty acids	2,01E-04	ACOT2,LTC4S,NOS2,SCD	4
	quantity of fatty acid	1,24E-03	ACOT2,CYP27A1,LTC4S,SCD	4	transport of lipid	2,18E-04	ABCA1,ABCC3,ACSL3,AQP8,FABP6	5
	quantity of polyunsaturated fatty acids	1,40E-03	ACOT2,LTC4S,SCD	3	accumulation of cholesterol	2,28E-04	INSIG1,MBL2,NR0B2	3
	biosynthesis of lipid	1,54E-03	ACADL,CYP27A1,INSIG1,LTC4S,SCD	5	quantity of triacylglycerol	2,38E-04	AQP7,CYP27A1,FGF19,NR0B2,SCD	5
	modification of retinoid	1,62E-03	ADH4,Aldh1a7	2	efflux of lipid	2,50E-04	ABCA1,ABCC3,APOC2,SCD	4
	efflux of lipid	1,66E-03	SAA2,SCD,SLC10A2	3	synthesis of terpenoid	3,12E-04	Aldh1a7,CYP27A1,FGF19,INSIG1,SCD	5
	accumulation of glycerol	2,61E-03	AQP7	1	metabolism of leukotriene	3,16E-04	Cyp4f16/Gm9705,LTC4S	2
	accumulation of palmitoleic acid	2,61E-03	SCD	1	moiety attachment of cholesterol	3,41E-04	ABCA1,CYP27A1,SCD	3
	accumulation of retinaldehyde	2,61E-03	BCMO1	1	quantity of fatty acid	3,75E-04	ACOT2,CYP27A1,LTC4S,NOS2,SCD	5
	biosynthesis of leukotriene A4	2,61E-03	LTC4S	1	metabolism of retinoid	5,50E-04	ADH4,Aldh1a7,BCMO1	3
	biosynthesis of leukotriene C4	2,61E-03	LTC4S	1	uptake of lipid	7,46E-04	ABCA1,ABCC3,FABP6,NR0B2	4
	cleavage of beta-carotene	2,61E-03	BCMO1	1	depletion of lipid	1,02E-03	NR0B2,SCD	2
	cleavage of retinaldehyde	2,61E-03	BCMO1	1	metabolic process of bile acid	1,02E-03	FABP6,NR0B2	2
	conjugation of 5-oxo-6-8-11-14-(e,z,z,z)-eicosatetraenoic acid	2,61E-03	LTC4S	1	uptake of bile acid	1,02E-03	ABCC3,FABP6	2
	desaturation of palmitic acid	2,61E-03	SCD	1	moiety attachment of lipid	1,29E-03	ABCA1,CYP27A1,SCD,UGT2B17	4
	desaturation of palmitoleic acid	2,61E-03	SCD	1	synthesis of sterol	1,36E-03	CYP27A1,INSIG1,SCD	3
	desaturation of palmitoyl-coenzyme A	2,61E-03	SCD	1	synthesis of bile acid	1,51E-03	CYP27A1,FGF19	2
	desaturation of stearoyl-coenzyme A	2,61E-03	SCD	1	secretion of lipid	1,54E-03	ABCA1,ACADL,CYP27A1,SCD	4
	formation of bile acid	2,61E-03	CYP27A1	1	metabolism of long chain fatty acid	1,69E-03	Acot1,ACOT2	2
	incorporation of glycerol	2,61E-03	SCD	1	modification of retinaldehyde	1,69E-03	ADH4,Aldh1a7	2
	molar ratio of cholesterol	2,61E-03	CYP27A1	1	synthesis of steroid	1,79E-03	CYP27A1,FGF19,INSIG1,SCD	4
	production of 6-trans-leukotriene B4	2,61E-03	LTC4S	1	efflux of cholesterol	2,14E-03	ABCA1,APOC2,SCD	3
	quantity of 1-alkyl-2,3-diacylglycerol	2,61E-03	SCD	1	metabolism of triacylglycerol	2,31E-03	ACSL3,APOC2,INSIG1	3
	quantity of beta-carotene	2,61E-03	BCMO1	1	efflux of phospholipid	2,53E-03	ABCA1,APOC2	2
	quantity of palmitoleoyl-coenzyme A	2,61E-03	SCD	1	quantity of eicosanoid	2,57E-03	ACOT2,LTC4S,NOS2	3
	quantity of palmitoyl-coenzyme A	2,61E-03	SCD	1	modification of retinoid	2,77E-03	ADH4,Aldh1a7	2
	quantity of stearoyl-coenzyme A	2,61E-03	SCD	1	transport of bile acid	3,27E-03	ABCC3,AQP8	2
	secretion of glycerol	2,61E-03	AQP7	1	accumulation of glycerol	3,42E-03	AQP7	1
	synthesis of 1-alkyl-2,3-diacylglycerol	2,61E-03	SCD	1	accumulation of palmitoleic acid	3,42E-03	SCD	1
	translocation of dopamine	2,61E-03	SLC6A3	1	accumulation of retinaldehyde	3,42E-03	BCMO1	1
	uptake of glycerol	2,61E-03	AQP7	1	biosynthesis of leukotriene A4	3,42E-03	LTC4S	1
	quantity of cholesterol ester	3,13E-03	SCD,SLC10A2	2	biosynthesis of leukotriene C4	3,42E-03	LTC4S	1
	absorption of lipid	3,33E-03	FABP6,SLC10A2	2	cleavage of beta-carotene	3,42E-03	BCMO1	1
	biosynthesis of cholesterol	3,53E-03	CYP27A1,INSIG1	2	cleavage of retinaldehyde	3,42E-03	BCMO1	1
	accumulation of cholesterol	3,74E-03	INSIG1,MBL2	2	conjugation of 5-oxo-6-8-11-14-(e,z,z,z)-eicosatetraenoic acid	3,42E-03	LTC4S	1
	metabolism of acyl-coenzyme A	3,95E-03	Acot1,ACOT2	2	conversion of nitric oxide	3,42E-03	NOS2	1
	moiety attachment of cholesterol	4,86E-03	CYP27A1,SCD	2	depletion of bile acid	3,42E-03	NR0B2	1
	binding of bile acid	5,21E-03	FABP6	1	desaturation of palmitic acid	3,42E-03	SCD	1
	degradation of platelet activating factor	5,21E-03	PTAFR	1	desaturation of palmitoleic acid	3,42E-03	SCD	1
	efflux of taurocholic acid	5,21E-03	SLC10A2	1	desaturation of palmitoyl-coenzyme A	3,42E-03	SCD	1
	metabolism of spermidine	5,21E-03	SAT2	1	desaturation of stearoyl-coenzyme A	3,42E-03	SCD	1
	oxidation of vitamin A	5,21E-03	ADH4	1	efflux of retinol	3,42E-03	ABCA1	1
	quantity of 18:1(n-9) fatty acids	5,21E-03	SCD	1	endocytosis of phosphatidylserine	3,42E-03	ABCA1	1
	quantity of leukotriene C4	5,21E-03	LTC4S	1	extrusion of bile acid	3,42E-03	ABCC3	1
	quantity of taurocholic acid	5,21E-03	SLC10A2	1	formation of bile acid	3,42E-03	CYP27A1	1
	reabsorption of bile acid	5,21E-03	FABP6	1	formation of homocysteine	3,42E-03	NOS2	1
	retention of dopamine	5,21E-03	SLC6A3	1	incorporation of glycerol	3,42E-03	SCD	1
	secretion of fatty acid	5,60E-03	ACADL,SCD	2	molar ratio of cholesterol	3,42E-03	CYP27A1	1
	moiety attachment of lipid	5,65E-03	CYP27A1,SCD,UGT2B17	3	movement of phosphatidylethanolamine	3,42E-03	ABCA1	1
	quantity of cholesterol	6,35E-03	CYP27A1,INSIG1,SCD	3	production of 6-trans-leukotriene B4	3,42E-03	LTC4S	1
	secretion of lipid	6,47E-03	ACADL,CYP27A1,SCD	3	quantity of 1-alkyl-2,3-diacylglycerol	3,42E-03	SCD	1
	accumulation of oleic acid	7,80E-03	SCD	1	quantity of beta-carotene	3,42E-03	BCMO1	1
	biosynthesis of ketone body	7,80E-03	HMGCS2	1	quantity of palmitoleoyl-coenzyme A	3,42E-03	SCD	1
	clearance of dopamine	7,80E-03	SLC6A3	1	quantity of palmitoyl-coenzyme A	3,42E-03	SCD	1
	clearance of ethanol	7,80E-03	ADH4	1	quantity of stearoyl-coenzyme A	3,42E-03	SCD	1
	depletion of triacylglycerol	7,80E-03	SCD	1	secretion of glycerol	3,42E-03	AQP7	1
	esterification of cholesterol ester	7,80E-03	SCD	1	synthesis of 1-alkyl-2,3-diacylglycerol	3,42E-03	SCD	1
	excretion of bilirubin	7,80E-03	SLC10A2	1	translocation of dopamine	3,42E-03	SLC6A3	1
	export of cholesterol	7,80E-03	SAA2	1	transport of etoposide	3,42E-03	ABCC3	1
	inactivation of hormone	7,80E-03	UGT2B17	1	uptake of glycerol	3,42E-03	AQP7	1
	oxidation of 9-cis-retinal	7,80E-03	Aldh1a7	1	excretion of lipid	4,69E-03	ABCA1,FGF19	2
	synthesis of stearic acid	7,80E-03	SCD	1	biosynthesis of steroid	4,82E-03	CYP27A1,FGF19,INSIG1	3
	beta-oxidation of fatty acid	9,68E-03	ACOX2,SCD	2	quantity of cholesterol ester	5,32E-03	ABCA1,SCD	2
	production of inositol phosphate	9,68E-03	HLA-A,PTAFR	2	absorption of lipid	5,65E-03	ABCA1,FABP6	2
	glucuronidation of testosterone	1,04E-02	UGT2B17	1	esterification of cholesterol	5,65E-03	ABCA1,SCD	2
	hydroxylation of cholesterol	1,04E-02	CYP27A1	1	translocation of lipid	5,65E-03	ABCA1,ABCC3	2
	incorporation of ceramide	1,04E-02	SCD	1	biosynthesis of cholesterol	5,99E-03	CYP27A1,INSIG1	2
	metabolism of alcohol	1,04E-02	ADH4	1	metabolism of acyl-coenzyme A	6,70E-03	Acot1,ACOT2	2
	metabolism of spermine	1,04E-02	SAT2	1	binding of bile acid	6,82E-03	FABP6	1
	modification of 20-hydroxyeicosatetraenoic acid	1,04E-02	ADH4	1	concentration of cholesterol ester	6,82E-03	ABCA1	1
	oxidation of aldehyde	1,04E-02	Aldh1a7	1	conversion of L-arginine	6,82E-03	NOS2	1
	oxidation of cholesterol	1,04E-02	CYP27A1	1	cytotoxicity of 15-deoxy-delta-12,14 -PGJ 2	6,82E-03	ABCC3	1
	production of tretinoin	1,04E-02	ADH4	1	degradation of platelet activating factor	6,82E-03	PTAFR	1
	quantity of linoleic acid	1,04E-02	SCD	1	efflux of taurocholic acid	6,82E-03	ABCC3	1
	quantity of palmitoleic acid	1,04E-02	SCD	1	efflux of vitamin E	6,82E-03	ABCA1	1
	reduction of retinaldehyde	1,04E-02	ADH4	1	export of phosphatidylcholine	6,82E-03	ABCA1	1
	secretion of bile acid	1,04E-02	CYP27A1	1	formation of lipid peroxide	6,82E-03	ABCA1	1
	storage of triacylglycerol	1,04E-02	SCD	1	loss of sterol	6,82E-03	ABCA1	1
	synthesis of oleic acid	1,04E-02	SCD	1	oxidation of nitric oxide	6,82E-03	NOS2	1
	biosynthesis of carnitine	1,30E-02	BBOX1	1	oxidation of vitamin A	6,82E-03	ADH4	1
	oxidation of palmitoyl-coenzyme A	1,30E-02	SCD	1	quantity of 18:1(n-9) fatty acids	6,82E-03	SCD	1
	catabolism of dopamine	1,55E-02	SLC6A3	1	quantity of leukotriene C4	6,82E-03	LTC4S	1
	formation of triacylglycerol	1,55E-02	SCD	1	reabsorption of bile acid	6,82E-03	FABP6	1
	glucuronidation of androgen	1,55E-02	UGT2B17	1	release of quinacrine	6,82E-03	ABCA1	1
	modulation of D-glucose	1,55E-02	AQP7	1	retention of dopamine	6,82E-03	SLC6A3	1
	production of sterol	1,55E-02	INSIG1	1	utilization of basic amino acid	6,82E-03	NOS2	1
	efflux of cholesterol	1,63E-02	SAA2,SCD	2	secretion of fatty acid	9,46E-03	ACADL,SCD	2
	modification of hormone	1,68E-02	Akr1c14,UGT2B17	2	accumulation of oleic acid	1,02E-02	SCD	1
	biosynthesis of dopamine	1,81E-02	SLC6A3	1	biosynthesis of ketone body	1,02E-02	HMGCS2	1
	incorporation of palmitic acid	1,81E-02	SCD	1	clearance of dopamine	1,02E-02	SLC6A3	1
	oxidation of eicosanoid	1,81E-02	ADH4	1	clearance of ethanol	1,02E-02	ADH4	1
	synthesis of tretinoin	1,81E-02	Aldh1a7	1	conversion of citrulline	1,02E-02	NOS2	1
	uptake of 5-hydroxytryptamine	1,81E-02	SLC6A3	1	depletion of triacylglycerol	1,02E-02	SCD	1
	quantity of eicosanoid	1,85E-02	ACOT2,LTC4S	2	electron transport of FAD	1,02E-02	NOS2	1
	efflux of dopamine	2,07E-02	SLC6A3	1	electron transport of FMN	1,02E-02	NOS2	1
	oxidation of ethanol	2,07E-02	ADH4	1	electron transport of NADPH	1,02E-02	NOS2	1
	oxidation of retinaldehyde	2,07E-02	Aldh1a7	1	electron transport of heme	1,02E-02	NOS2	1
	synthesis of eicosanoid	2,21E-02	LTC4S,PTAFR	2	inactivation of hormone	1,02E-02	UGT2B17	1
	beta-oxidation of palmitic acid	2,32E-02	SCD	1	metabolism of mannose	1,02E-02	PMM1	1
	catabolism of arginine	2,32E-02	DDAH1	1	movement of phosphatidylserine	1,02E-02	ABCA1	1
	deposition of triacylglycerol	2,32E-02	SCD	1	oxidation of 9-cis-retinal	1,02E-02	Aldh1a7	1
	excretion of bile acid	2,32E-02	SLC10A2	1	production of L-arginine	1,02E-02	NOS2	1
	quantity of glycerol	2,32E-02	AQP7	1	quantity of L-arginine	1,02E-02	NOS2	1
	transport of dopamine	2,32E-02	SLC6A3	1	synthesis of stearic acid	1,02E-02	SCD	1
	transport of monoamines	2,32E-02	SLC6A3	1	transmission of phospholipid	1,02E-02	ABCA1	1
	uptake of taurocholic acid	2,32E-02	SLC10A2	1	transport of thiamine	1,02E-02	Slc19a3	1
	conversion of progesterone	2,58E-02	Akr1c14	1	storage of lipid	1,03E-02	ABCA1,SCD	2
	metabolism of aldehyde	2,58E-02	ADH4	1	quantity of D-glucose	1,19E-02	AQP7,NR0B2,SCD	3
	synthesis of cholesterol ester	2,58E-02	SCD	1	homeostasis of cholesterol	1,26E-02	ABCA1,MYLIP	2
	degradation of lipid	2,95E-02	CYP27A1,PTAFR	2	transport of fatty acid	1,26E-02	ABCC3,ACSL3	2
	quantity of malonyl-coenzyme A	3,34E-02	SCD	1	accumulation of etoposide	1,36E-02	ABCC3	1
	production of lipid	3,34E-02	ADH4,INSIG1,LTC4S	3	binding of dexamethasone	1,36E-02	FKBP5	1
	excretion of sterol	3,59E-02	SLC10A2	1	glucuronidation of testosterone	1,36E-02	UGT2B17	1
	metabolism of very long chain fatty acid	3,59E-02	ACOT2	1	hydroxylation of cholesterol	1,36E-02	CYP27A1	1
	quantity of fat	3,59E-02	SCD	1	incorporation of ceramide	1,36E-02	SCD	1
	synthesis of bile acid	4,34E-02	CYP27A1	1	metabolism of alcohol	1,36E-02	ADH4	1
	transport of taurocholic acid	4,34E-02	SLC10A2	1	modification of 20-hydroxyeicosatetraenoic acid	1,36E-02	ADH4	1
	synthesis of platelet activating factor	4,59E-02	PTAFR	1	oxidation of aldehyde	1,36E-02	Aldh1a7	1
	generation of hydrogen peroxide	4,84E-02	MBL2	1	oxidation of cholesterol	1,36E-02	CYP27A1	1
	quantity of arachidonic acid	4,84E-02	ACOT2	1	production of citrulline	1,36E-02	NOS2	1
	uptake of dopamine	4,84E-02	SLC6A3	1	production of tretinoin	1,36E-02	ADH4	1
					quantity of citrulline	1,36E-02	NOS2	1
					quantity of linoleic acid	1,36E-02	SCD	1
					quantity of palmitoleic acid	1,36E-02	SCD	1
					quantity of thromboxane B2	1,36E-02	NOS2	1
					reduction of retinaldehyde	1,36E-02	ADH4	1
					secretion of bile acid	1,36E-02	CYP27A1	1
					secretion of sphingomyelin	1,36E-02	ABCA1	1
					secretion of vitamin E	1,36E-02	ABCA1	1
					storage of triacylglycerol	1,36E-02	SCD	1
					synthesis of oleic acid	1,36E-02	SCD	1
					utilization of glutamine family amino acid	1,36E-02	NOS2	1
					production of lipid	1,37E-02	ADH4,INSIG1,LTC4S,NOS2	4
					quantity of phospholipid	1,62E-02	ABCA1,CYP27A1,SCD	3
					beta-oxidation of fatty acid	1,62E-02	ACOX2,SCD	2
					production of inositol phosphate	1,62E-02	HLA-A,PTAFR	2
					synthesis of triacylglycerol	1,62E-02	ACSL3,SCD	2
					biosynthesis of carnitine	1,70E-02	BBOX1	1
					oxidation of palmitoyl-coenzyme A	1,70E-02	SCD	1
					production of nitrate	1,70E-02	NOS2	1
					transmission of cholesterol	1,70E-02	ABCA1	1
					catabolism of dopamine	2,03E-02	SLC6A3	1
					concentration of phospholipid	2,03E-02	ABCA1	1
					efflux of phosphatidylcholine	2,03E-02	ABCA1	1
					formation of triacylglycerol	2,03E-02	SCD	1
					glucuronidation of androgen	2,03E-02	UGT2B17	1
					modulation of D-glucose	2,03E-02	AQP7	1
					oxidation of fat	2,03E-02	FGF19	1
					production of sterol	2,03E-02	INSIG1	1
					transport of oleic acid	2,03E-02	ACSL3	1
					release of lipid	2,32E-02	ABCA1,NOS2,PTAFR	3
					biosynthesis of dopamine	2,37E-02	SLC6A3	1
					homeostasis of phospholipid	2,37E-02	ABCA1	1
					incorporation of palmitic acid	2,37E-02	SCD	1
					oxidation of eicosanoid	2,37E-02	ADH4	1
					quantity of folic acid	2,37E-02	ABCC3	1
					secretion of phosphatidylcholine	2,37E-02	ABCA1	1
					synthesis of tretinoin	2,37E-02	Aldh1a7	1
					transport of leukotriene C4	2,37E-02	ABCC3	1
					uptake of 5-hydroxytryptamine	2,37E-02	SLC6A3	1
					binding of lipid	2,58E-02	FABP6,FKBP5	2
					distribution of phosphatidylserine	2,70E-02	ABCA1	1
					efflux of dopamine	2,70E-02	SLC6A3	1
					induction of nitric oxide	2,70E-02	NOS2	1
					oxidation of ethanol	2,70E-02	ADH4	1
					oxidation of retinaldehyde	2,70E-02	Aldh1a7	1
					regulation of D-glucose	2,70E-02	FGF19	1
					translocation of cholesterol	2,70E-02	ABCA1	1
					transport of methotrexate	2,70E-02	ABCC3	1
					cleavage of lipid	2,82E-02	APOC2,BCMO1,PTAFR	3
					beta-oxidation of palmitic acid	3,03E-02	SCD	1
					catabolism of arginine	3,03E-02	NOS2	1
					deposition of triacylglycerol	3,03E-02	SCD	1
					excretion of bile acid	3,03E-02	FGF19	1
					quantity of 6-keto-prostaglandin F1 alpha	3,03E-02	NOS2	1
					quantity of glycerol	3,03E-02	AQP7	1
					transport of dopamine	3,03E-02	SLC6A3	1
					transport of monoamines	3,03E-02	SLC6A3	1
					uptake of taurocholic acid	3,03E-02	ABCC3	1
					release of arachidonic acid	3,20E-02	NOS2,PTAFR	2
					metabolism of aldehyde	3,36E-02	ADH4	1
					release of cholesterol	3,36E-02	ABCA1	1
					synthesis of cholesterol ester	3,36E-02	SCD	1
					transport of folic acid	3,36E-02	ABCC3	1
					secretion of steroid	3,56E-02	ABCA1,CYP27A1	2
					synthesis of eicosanoid	3,64E-02	LTC4S,PTAFR	2
	metabolism of terpenoid	2,86E-10	ADH4,Akr1c14,Aldh1a7,BCMO1,CYP27A1,FABP6,INSIG1,SAA2,SLC10A2,UGT2B17	10	biosynthesis of bile acid	3,69E-02	FGF19	1
Vitamin and Mineral Metabolism	metabolism of steroid	2,71E-08	Akr1c14,BCMO1,CYP27A1,FABP6,INSIG1,SAA2,SLC10A2,UGT2B17	8	metabolic process of terpenoid	7,85E-10	ABCA1,ADH4,Aldh1a7,BCMO1,CYP27A1,FABP6,INSIG1,MYLIP,NR0B2,PLB1,UGT2B17	11
	formation of 9-cis-retinoic acid	6,61E-05	ADH4,Aldh1a7	2	metabolism of terpenoid	4,84E-09	ABCA1,ADH4,Aldh1a7,BCMO1,CYP27A1,FABP6,INSIG1,NR0B2,PLB1,UGT2B17	10
	formation of 9-cis-retinol	6,61E-05	ADH4,Aldh1a7	2	metabolic process of steroid	4,26E-08	ABCA1,BCMO1,CYP27A1,FABP6,INSIG1,MYLIP,NR0B2,PLB1,UGT2B17	9
	metabolism of retinoid	2,47E-04	ADH4,Aldh1a7,BCMO1	3	metabolism of steroid	2,46E-07	ABCA1,BCMO1,CYP27A1,FABP6,INSIG1,NR0B2,PLB1,UGT2B17	8
	metabolism of bile acid	5,09E-04	FABP6,SLC10A2	2	metabolic process of cholesterol	3,15E-05	ABCA1,CYP27A1,INSIG1,MYLIP,NR0B2	5
	synthesis of sterol	6,15E-04	CYP27A1,INSIG1,SCD	3	formation of 9-cis-retinoic acid	1,14E-04	ADH4,Aldh1a7	2
	modification of retinaldehyde	9,89E-04	ADH4,Aldh1a7	2	formation of 9-cis-retinol	1,14E-04	ADH4,Aldh1a7	2
	synthesis of terpenoid	1,07E-03	Aldh1a7,CYP27A1,INSIG1,SCD	4	metabolism of cholesterol	1,44E-04	ABCA1,CYP27A1,INSIG1,NR0B2	4
	metabolism of cholesterol	1,10E-03	CYP27A1,INSIG1,SAA2	3	synthesis of terpenoid	3,12E-04	Aldh1a7,CYP27A1,FGF19,INSIG1,SCD	5
	modification of retinoid	1,62E-03	ADH4,Aldh1a7	2	metabolism of retinoid	5,50E-04	ADH4,Aldh1a7,BCMO1	3
	accumulation of retinaldehyde	2,61E-03	BCMO1	1	metabolic process of bile acid	1,02E-03	FABP6,NR0B2	2
	cleavage of beta-carotene	2,61E-03	BCMO1	1	synthesis of sterol	1,36E-03	CYP27A1,INSIG1,SCD	3
	cleavage of retinaldehyde	2,61E-03	BCMO1	1	synthesis of bile acid	1,51E-03	CYP27A1,FGF19	2
	quantity of beta-carotene	2,61E-03	BCMO1	1	modification of retinaldehyde	1,69E-03	ADH4,Aldh1a7	2
	accumulation of calcium	3,53E-03	MCOLN3,PTAFR	2	synthesis of steroid	1,79E-03	CYP27A1,FGF19,INSIG1,SCD	4
	biosynthesis of cholesterol	3,53E-03	CYP27A1,INSIG1	2	modification of retinoid	2,77E-03	ADH4,Aldh1a7	2
	oxidation of vitamin A	5,21E-03	ADH4	1	accumulation of retinaldehyde	3,42E-03	BCMO1	1
	resorption of Ca2+	5,21E-03	PTAFR	1	cleavage of beta-carotene	3,42E-03	BCMO1	1
	resorption of calcium	5,21E-03	PTAFR	1	cleavage of retinaldehyde	3,42E-03	BCMO1	1
	oxidation of 9-cis-retinal	7,80E-03	Aldh1a7	1	efflux of retinol	3,42E-03	ABCA1	1
	production of tretinoin	1,04E-02	ADH4	1	quantity of beta-carotene	3,42E-03	BCMO1	1
	reduction of retinaldehyde	1,04E-02	ADH4	1	biosynthesis of steroid	4,82E-03	CYP27A1,FGF19,INSIG1	3
	synthesis of tretinoin	1,81E-02	Aldh1a7	1	biosynthesis of cholesterol	5,99E-03	CYP27A1,INSIG1	2
	oxidation of retinaldehyde	2,07E-02	Aldh1a7	1	efflux of vitamin E	6,82E-03	ABCA1	1
	synthesis of cholesterol ester	2,58E-02	SCD	1	oxidation of vitamin A	6,82E-03	ADH4	1
	synthesis of bile acid	4,34E-02	CYP27A1	1	resorption of Ca2+	6,82E-03	PTAFR	1
					resorption of calcium	6,82E-03	PTAFR	1
					oxidation of 9-cis-retinal	1,02E-02	Aldh1a7	1
					transport of thiamine	1,02E-02	Slc19a3	1
					homeostasis of cholesterol	1,26E-02	ABCA1,MYLIP	2
					production of tretinoin	1,36E-02	ADH4	1
					reduction of retinaldehyde	1,36E-02	ADH4	1
					secretion of vitamin E	1,36E-02	ABCA1	1
					transport of leucovorin	1,36E-02	ABCC3	1
					quantity of folic acid	2,37E-02	ABCC3	1
					synthesis of tretinoin	2,37E-02	Aldh1a7	1
					oxidation of retinaldehyde	2,70E-02	Aldh1a7	1
					synthesis of cholesterol ester	3,36E-02	SCD	1
					transport of folic acid	3,36E-02	ABCC3	1
	hepatic system disorder	4,56E-06	ACADL,ACOX2,ADH4,CYP27A1,INSIG1,PTAFR,SCD,SLC10A2,SLC6A3,TUBB2A	10	biosynthesis of bile acid	3,69E-02	FGF19	1
Gastrointestinal Disease	progressive familial intrahepatic cholestasis type 1	1,64E-05	ADH4,CYP27A1,SCD,SLC10A2	4	hepatic system disorder	2,26E-08	ABCC3,ACADL,ACOX2,ADH4,CYP27A1,EGLN3,FGF19,INSIG1,NOS2,NR0B2,PTAFR,SCD,SLC6A3,TUBB2A	14
	hepatic steatosis	3,90E-04	ACADL,ACOX2,INSIG1,SCD	4	intrahepatic cholestasis	3,67E-06	ABCC3,ADH4,CYP27A1,NR0B2,SCD	5
	insulin resistance of liver	5,92E-04	ACADL,SCD	2	progressive familial intrahepatic cholestasis type 1	4,82E-05	ADH4,CYP27A1,NR0B2,SCD	4
	hepatic steatosis of mammalia	1,14E-03	ACADL,INSIG1,SCD	3	hepatic steatosis	8,90E-05	ACADL,ACOX2,EGLN3,INSIG1,SCD	5
	digestive system disorder of humans	3,33E-03	ACADL,SLC10A2	2	hepatic steatosis of mammalia	1,51E-04	ACADL,EGLN3,INSIG1,SCD	4
	nonalcoholic fatty liver disease	3,74E-03	ACADL,ACOX2	2	insulin resistance of liver	1,02E-03	ACADL,SCD	2
	hepatic steatosis of humans	5,21E-03	ACADL	1	digestive system disorder of mammalia	1,58E-03	ACADL,EGLN3,FGF19,INSIG1,NOS2,SCD	6
	hepatic steatosis of rats	7,80E-03	INSIG1	1	hepatic steatosis of rodents	2,39E-03	EGLN3,INSIG1,SCD	3
	colorectal carcinoma	1,01E-02	FABP6,INSIG1,TUBB2A	3	primary biliary cirrhosis	3,94E-03	ABCC3,PTAFR,SLC6A3	3
	hepatic fibrosis of liver	1,04E-02	SCD	1	colon cancer	5,12E-03	ABCC3,AQP3,INSIG1,NR0B2,TM4SF4,TUBB2A	6
	colorectal cancer	1,25E-02	ACOX2,AQP3,FABP6,INSIG1,PLSCR4,TM4SF4,TUBB2A	7	colorectal cancer	5,52E-03	ABCC3,ACOX2,AQP3,FABP6,INSIG1,NR0B2,PLSCR4,TM4SF4,TUBB2A	9
	biliary tract disease	1,43E-02	SLC10A2,TUBB2A	2	nonalcoholic fatty liver disease	6,34E-03	ACADL,ACOX2	2
	digestive system disorder of mammalia	1,54E-02	ACADL,INSIG1,SCD,SLC10A2	4	digestive system disorder of rodents	6,82E-03	EGLN3,FGF19,INSIG1,NOS2,SCD	5
	diarrhea of humans	1,55E-02	SLC10A2	1	hepatic steatosis of humans	6,82E-03	ACADL	1
	progressive familial intrahepatic cholestasis type 2	1,55E-02	SLC10A2	1	damage of liver	8,93E-03	NOS2,NR0B2,SCD	3
	hepatic steatosis of rodents	1,76E-02	INSIG1,SCD	2	Dubin-Johnson syndrome	1,02E-02	ABCC3	1
	injury of liver	1,76E-02	SAA2,SCD	2	hepatic steatosis of rats	1,02E-02	INSIG1	1
	injury of intestine	1,81E-02	MBL2	1	hepatic fibrosis of liver	1,36E-02	SCD	1
	cholestasis of mice	2,07E-02	SCD	1	progressive familial intrahepatic cholestasis type 2	2,03E-02	NR0B2	1
	experimental hepatitis of mice	2,32E-02	SCD	1	colorectal carcinoma	2,09E-02	FABP6,INSIG1,TUBB2A	3
	experimentally-induced diabetes	2,45E-02	DDAH1,HMGCS2	2	injury of intestine	2,37E-02	MBL2	1
	primary biliary cirrhosis	2,45E-02	PTAFR,SLC6A3	2	biliary tract disease	2,38E-02	NR0B2,TUBB2A	2
	hepatic steatosis of liver	2,58E-02	SCD	1	cholestasis of mice	2,70E-02	SCD	1
	biliary atresia	3,09E-02	SLC10A2	1	hepatic steatosis of mice	2,78E-02	EGLN3,SCD	2
	colon cancer	3,33E-02	AQP3,INSIG1,TM4SF4,TUBB2A	4	digestive system disorder of mice	2,87E-02	EGLN3,FGF19,NOS2,SCD	4
	colon carcinoma	3,56E-02	INSIG1,TUBB2A	2	experimental hepatitis of mice	3,03E-02	SCD	1
	colorectal adenocarcinoma	3,59E-02	FABP6	1	digestive system disorder	3,11E-02	ABCA1,ABCC3,ACADL,ACOX2,ADH4,BBOX1,CYP27A1,EGLN3,FGF19,FLVCR2,HLA-A,HMGCS2,INSIG1,NOS2,NR0B2,PLB1,PTAFR,SCD,SLC6A3,TUBB2A	20
	incontinence	4,84E-02	SLC6A3	1	hepatic steatosis of liver	3,36E-02	SCD	1
	hepatic system disorder	4,56E-06	ACADL,ACOX2,ADH4,CYP27A1,INSIG1,PTAFR,SCD,SLC10A2,SLC6A3,TUBB2A	10
Hepatic System Disease	progressive familial intrahepatic cholestasis type 1	1,64E-05	ADH4,CYP27A1,SCD,SLC10A2	4	hepatic system disorder	2,26E-08	ABCC3,ACADL,ACOX2,ADH4,CYP27A1,EGLN3,FGF19,INSIG1,NOS2,NR0B2,PTAFR,SCD,SLC6A3,TUBB2A	14
	hepatic steatosis	3,90E-04	ACADL,ACOX2,INSIG1,SCD	4	intrahepatic cholestasis	3,67E-06	ABCC3,ADH4,CYP27A1,NR0B2,SCD	5
	insulin resistance of liver	5,92E-04	ACADL,SCD	2	progressive familial intrahepatic cholestasis type 1	4,82E-05	ADH4,CYP27A1,NR0B2,SCD	4
	hepatic steatosis of mammalia	1,14E-03	ACADL,INSIG1,SCD	3	hepatic steatosis	8,90E-05	ACADL,ACOX2,EGLN3,INSIG1,SCD	5
	nonalcoholic fatty liver disease	3,74E-03	ACADL,ACOX2	2	hepatic steatosis of mammalia	1,51E-04	ACADL,EGLN3,INSIG1,SCD	4
	hepatic steatosis of humans	5,21E-03	ACADL	1	insulin resistance of liver	1,02E-03	ACADL,SCD	2
	hepatic steatosis of rats	7,80E-03	INSIG1	1	hepatic steatosis of rodents	2,39E-03	EGLN3,INSIG1,SCD	3
	hepatic fibrosis of liver	1,04E-02	SCD	1	dysplasia of hepatocytes	3,42E-03	FGF19	1
	progressive familial intrahepatic cholestasis type 2	1,55E-02	SLC10A2	1	primary biliary cirrhosis	3,94E-03	ABCC3,PTAFR,SLC6A3	3
	hepatic steatosis of rodents	1,76E-02	INSIG1,SCD	2	nonalcoholic fatty liver disease	6,34E-03	ACADL,ACOX2	2
	injury of liver	1,76E-02	SAA2,SCD	2	hepatic steatosis of humans	6,82E-03	ACADL	1
	cholestasis of mice	2,07E-02	SCD	1	damage of liver	8,93E-03	NOS2,NR0B2,SCD	3
	experimental hepatitis of mice	2,32E-02	SCD	1	Dubin-Johnson syndrome	1,02E-02	ABCC3	1
	primary biliary cirrhosis	2,45E-02	PTAFR,SLC6A3	2	hepatic steatosis of rats	1,02E-02	INSIG1	1
	hepatic steatosis of liver	2,58E-02	SCD	1	hepatic fibrosis of liver	1,36E-02	SCD	1
					liver cancer	1,72E-02	ABCC3,FGF19,SCD,SLC6A3,TUBB2A	5
					progressive familial intrahepatic cholestasis type 2	2,03E-02	NR0B2	1
					cholestasis of mice	2,70E-02	SCD	1
					liver cancer of mice	2,70E-02	FGF19	1
					hepatic steatosis of mice	2,78E-02	EGLN3,SCD	2
					experimental hepatitis of mice	3,03E-02	SCD	1
					hepatic steatosis of liver	3,36E-02	SCD	1

## Sheet: IAP SI-Distal Y vs O
Table S4C: Genes present in the IAP functional categories regulated by a high-fat diet in the distal part of the small intestine in young and old mice
	Young SI-Middle				Old SI-Middle
	Functions Annotation	p-Value	Genes	# Genes	Functions Annotation	p-Value	Genes	# Genes
Lipid Metabolism	metabolism of lipid	3,12E-08	Acot1,APOA4,APOC2,CYP2C8,FABP1,LTC4S,PLA2G4C,RBP2,THRSP	9	metabolic process of lipid	4,54E-13	ABCA1,ACADL,Acot1,ACOT2,ACSL3,ADH4,Aldh1a7,APOC2,BCMO1,CYP27A1,Cyp4f16/Gm9705,FABP6,FGF19,INSIG1,LTC4S,MYLIP,NR0B2,PLB1,SCD,UGT2B17	20
	efflux of phospholipid	1,78E-06	APOA4,APOC2,FABP1	3	metabolism of lipid	2,08E-12	ABCA1,ACADL,Acot1,ACOT2,ACSL3,ADH4,Aldh1a7,APOC2,BCMO1,CYP27A1,Cyp4f16/Gm9705,FABP6,FGF19,INSIG1,LTC4S,NR0B2,PLB1,SCD,UGT2B17	19
	metabolism of fatty acid	3,76E-06	Acot1,APOA4,APOC2,CYP2C8,LTC4S	5	metabolic process of terpenoid	7,85E-10	ABCA1,ADH4,Aldh1a7,BCMO1,CYP27A1,FABP6,INSIG1,MYLIP,NR0B2,PLB1,UGT2B17	11
	synthesis of lipid	9,75E-06	APOA4,APOC2,FABP1,LTC4S,PTAFR,THRSP	6	metabolism of terpenoid	4,84E-09	ABCA1,ADH4,Aldh1a7,BCMO1,CYP27A1,FABP6,INSIG1,NR0B2,PLB1,UGT2B17	10
	biosynthesis of lipid	2,31E-05	APOA4,APOC2,FABP1,LTC4S,THRSP	5	synthesis of fatty acid	4,97E-09	ACADL,ACSL3,APOC2,CYP27A1,FGF19,INSIG1,LTC4S,PTAFR,SCD	9
	synthesis of fatty acid	3,12E-05	APOA4,APOC2,LTC4S,PTAFR	4	metabolic process of steroid	4,26E-08	ABCA1,BCMO1,CYP27A1,FABP6,INSIG1,MYLIP,NR0B2,PLB1,UGT2B17	9
	metabolism of triacylglycerol	8,14E-05	APOC2,FABP1,THRSP	3	metabolism of fatty acid	6,29E-08	ACADL,Acot1,ACOT2,ACSL3,APOC2,Cyp4f16/Gm9705,INSIG1,LTC4S,SCD	9
	degradation of phosphatidic acid	1,23E-04	PLA2G4C,PTAFR	2	modification of lipid	1,11E-07	ABCA1,ACADL,ACOX2,ACSL3,ADH4,Aldh1a7,CYP27A1,FGF19,NOS2,SCD,UGT2B17	11
	biosynthesis of fatty acid	1,47E-04	APOA4,APOC2,LTC4S	3	oxidation of lipid	1,36E-07	ACADL,ACOX2,ACSL3,ADH4,Aldh1a7,CYP27A1,FGF19,SCD	8
	secretion of triacylglycerol	1,79E-04	APOA4,FABP1	2	metabolism of steroid	2,46E-07	ABCA1,BCMO1,CYP27A1,FABP6,INSIG1,NR0B2,PLB1,UGT2B17	8
	quantity of lipid	3,89E-04	AADAC,APOA4,FABP1,LTC4S,RBP2	5	biosynthesis of fatty acid	7,75E-07	ACADL,ACSL3,APOC2,INSIG1,LTC4S,SCD	6
	quantity of triacylglycerol	7,56E-04	AADAC,APOA4,FABP1	3	accumulation of lipid	1,19E-06	ABCA1,ACADL,AQP7,BCMO1,INSIG1,MBL2,NR0B2,SCD	8
	oxidation of lipid	9,28E-04	AADAC,CYP2C8,FABP1	3	accumulation of triacylglycerol	1,29E-06	ACADL,AQP7,INSIG1,NR0B2,SCD	5
	biosynthesis of triacylglycerol	9,43E-04	FABP1,THRSP	2	quantity of lipid	4,35E-06	ABCA1,ACOT2,AQP7,BCMO1,CYP27A1,FGF19,INSIG1,LTC4S,NOS2,NR0B2,SCD	11
	modification of lipid	9,54E-04	AADAC,APOA4,CYP2C8,FABP1	4	synthesis of lipid	4,76E-06	ACADL,ACSL3,Aldh1a7,APOC2,CYP27A1,FGF19,INSIG1,LTC4S,PTAFR,SCD	10
	hydrolysis of lipid	9,59E-04	APOC2,PLA2G4C,PTAFR	3	biosynthesis of lipid	1,41E-05	ACADL,ACSL3,APOC2,CYP27A1,FGF19,INSIG1,LTC4S,SCD	8
	beta-oxidation of palmitoyl-coenzyme A	1,12E-03	FABP1	1	formation of lipid	1,86E-05	ABCA1,ADH4,Aldh1a7,CYP27A1,SCD	5
	binding of oleic acid	1,12E-03	FABP1	1	metabolic process of cholesterol	3,15E-05	ABCA1,CYP27A1,INSIG1,MYLIP,NR0B2	5
	biosynthesis of leukotriene A4	1,12E-03	LTC4S	1	esterification of cholesterol ester	3,43E-05	ABCA1,SCD	2
	biosynthesis of leukotriene C4	1,12E-03	LTC4S	1	quantity of bile acid	3,51E-05	CYP27A1,NR0B2,SCD	3
	conjugation of 5-oxo-6-8-11-14-(e,z,z,z)-eicosatetraenoic acid	1,12E-03	LTC4S	1	quantity of oleic acid	6,84E-05	CYP27A1,SCD	2
	distribution of BODIPY-C12	1,12E-03	FABP1	1	transport of steroid	1,11E-04	ABCA1,ABCC3,AQP8,FABP6	4
	distribution of BODIPY-C16	1,12E-03	FABP1	1	formation of 9-cis-retinoic acid	1,14E-04	ADH4,Aldh1a7	2
	distribution of NBD-stearic acid	1,12E-03	FABP1	1	formation of 9-cis-retinol	1,14E-04	ADH4,Aldh1a7	2
	export of lysophosphatidic acid	1,12E-03	FABP1	1	oxidation of fatty acid	1,21E-04	ACADL,ACOX2,ACSL3,ADH4,SCD	5
	production of 6-trans-leukotriene B4	1,12E-03	LTC4S	1	homeostasis of lipid	1,30E-04	ABCA1,APOC2,MYLIP,NR0B2	4
	targeting of BODIPY-C12	1,12E-03	FABP1	1	quantity of cholesterol	1,34E-04	ABCA1,CYP27A1,INSIG1,NR0B2,SCD	5
	modification of fatty acid	1,36E-03	AADAC,CYP2C8,FABP1	3	metabolism of cholesterol	1,44E-04	ABCA1,CYP27A1,INSIG1,NR0B2	4
	metabolism of terpenoid	2,00E-03	APOA4,CYP2C8,RBP2	3	quantity of polyunsaturated fatty acids	2,01E-04	ACOT2,LTC4S,NOS2,SCD	4
	conversion of cerivastatin	2,23E-03	CYP2C8	1	transport of lipid	2,18E-04	ABCA1,ABCC3,ACSL3,AQP8,FABP6	5
	degradation of platelet activating factor	2,23E-03	PTAFR	1	accumulation of cholesterol	2,28E-04	INSIG1,MBL2,NR0B2	3
	metabolism of cerivastatin	2,23E-03	CYP2C8	1	quantity of triacylglycerol	2,38E-04	AQP7,CYP27A1,FGF19,NR0B2,SCD	5
	quantity of leukotriene C4	2,23E-03	LTC4S	1	efflux of lipid	2,50E-04	ABCA1,ABCC3,APOC2,SCD	4
	release of stearic acid	2,23E-03	PLA2G4C	1	synthesis of terpenoid	3,12E-04	Aldh1a7,CYP27A1,FGF19,INSIG1,SCD	5
	efflux of cholesterol	3,12E-03	APOA4,APOC2	2	metabolism of leukotriene	3,16E-04	Cyp4f16/Gm9705,LTC4S	2
	homeostasis of lipid	3,20E-03	APOA4,APOC2	2	moiety attachment of cholesterol	3,41E-04	ABCA1,CYP27A1,SCD	3
	catabolism of glycerophospholipid	3,35E-03	PLA2G4C	1	quantity of fatty acid	3,75E-04	ACOT2,CYP27A1,LTC4S,NOS2,SCD	5
	hydroxylation of paclitaxel	3,35E-03	CYP2C8	1	metabolism of retinoid	5,50E-04	ADH4,Aldh1a7,BCMO1	3
	metabolism of fluvastatin	3,35E-03	CYP2C8	1	uptake of lipid	7,46E-04	ABCA1,ABCC3,FABP6,NR0B2	4
	metabolism of paclitaxel	3,35E-03	CYP2C8	1	depletion of lipid	1,02E-03	NR0B2,SCD	2
	release of palmitic acid	3,35E-03	PLA2G4C	1	metabolic process of bile acid	1,02E-03	FABP6,NR0B2	2
	release of arachidonic acid	3,72E-03	PLA2G4C,PTAFR	2	uptake of bile acid	1,02E-03	ABCC3,FABP6	2
	synthesis of eicosanoid	4,27E-03	LTC4S,PTAFR	2	moiety attachment of lipid	1,29E-03	ABCA1,CYP27A1,SCD,UGT2B17	4
	conversion of lysophosphatidic acid	4,46E-03	FABP1	1	synthesis of sterol	1,36E-03	CYP27A1,INSIG1,SCD	3
	hydrolysis of phosphatidic acid	5,91E-03	PLA2G4C,PTAFR	2	synthesis of bile acid	1,51E-03	CYP27A1,FGF19	2
	metabolism of phosphatidic acid	6,47E-03	APOA4,PLA2G4C	2	secretion of lipid	1,54E-03	ABCA1,ACADL,CYP27A1,SCD	4
	oxidation of 2-hydroxyestradiol	6,69E-03	CYP2C8	1	metabolism of long chain fatty acid	1,69E-03	Acot1,ACOT2	2
	conversion of retinaldehyde	7,80E-03	CYP2C8	1	modification of retinaldehyde	1,69E-03	ADH4,Aldh1a7	2
	conversion of vitamin A	7,80E-03	CYP2C8	1	synthesis of steroid	1,79E-03	CYP27A1,FGF19,INSIG1,SCD	4
	quantity of retinyl ester	7,80E-03	RBP2	1	efflux of cholesterol	2,14E-03	ABCA1,APOC2,SCD	3
	release of oleic acid	7,80E-03	PLA2G4C	1	metabolism of triacylglycerol	2,31E-03	ACSL3,APOC2,INSIG1	3
	metabolism of leukotriene	8,91E-03	LTC4S	1	efflux of phospholipid	2,53E-03	ABCA1,APOC2	2
	conversion of lipid	8,96E-03	CYP2C8,FABP1	2	quantity of eicosanoid	2,57E-03	ACOT2,LTC4S,NOS2	3
	concentration of triacylglycerol	1,00E-02	FABP1	1	modification of retinoid	2,77E-03	ADH4,Aldh1a7	2
	efflux of phosphatidic acid	1,00E-02	FABP1	1	transport of bile acid	3,27E-03	ABCC3,AQP8	2
	excretion of bile acid	1,00E-02	FABP1	1	accumulation of palmitoleic acid	3,42E-03	SCD	1
	oxidation of beta-estradiol	1,00E-02	CYP2C8	1	accumulation of retinaldehyde	3,42E-03	BCMO1	1
	moiety attachment of lipid	1,03E-02	APOA4,CYP2C8	2	biosynthesis of leukotriene A4	3,42E-03	LTC4S	1
	oxidation of fatty acid	1,08E-02	AADAC,FABP1	2	biosynthesis of leukotriene C4	3,42E-03	LTC4S	1
	quantity of retinol	1,11E-02	RBP2	1	cleavage of beta-carotene	3,42E-03	BCMO1	1
	quantity of cholesterol	1,12E-02	APOA4,FABP1	2	cleavage of retinaldehyde	3,42E-03	BCMO1	1
	incorporation of oleic acid	1,33E-02	FABP1	1	conjugation of 5-oxo-6-8-11-14-(e,z,z,z)-eicosatetraenoic acid	3,42E-03	LTC4S	1
	transport of palmitic acid	1,33E-02	FABP1	1	depletion of bile acid	3,42E-03	NR0B2	1
	transport of lipid	1,37E-02	APOA4,FABP1	2	desaturation of palmitic acid	3,42E-03	SCD	1
	homeostasis of acylglycerol	1,55E-02	APOC2	1	desaturation of palmitoleic acid	3,42E-03	SCD	1
	metabolism of vitamin A	1,55E-02	RBP2	1	desaturation of palmitoyl-coenzyme A	3,42E-03	SCD	1
	transmission of lipid	1,55E-02	APOA4	1	desaturation of stearoyl-coenzyme A	3,42E-03	SCD	1
	quantity of fatty acid	1,71E-02	FABP1,LTC4S	2	efflux of retinol	3,42E-03	ABCA1	1
	quantity of acyl-coenzyme A	1,77E-02	FABP1	1	endocytosis of phosphatidylserine	3,42E-03	ABCA1	1
	metabolism of steroid	1,87E-02	APOA4,RBP2	2	extrusion of bile acid	3,42E-03	ABCC3	1
	metabolism of long chain fatty acid	1,99E-02	Acot1	1	formation of bile acid	3,42E-03	CYP27A1	1
	synthesis of platelet activating factor	1,99E-02	PTAFR	1	molar ratio of cholesterol	3,42E-03	CYP27A1	1
	quantity of bile acid	2,10E-02	FABP1	1	movement of phosphatidylethanolamine	3,42E-03	ABCA1	1
	secretion of cholesterol	2,10E-02	FABP1	1	production of 6-trans-leukotriene B4	3,42E-03	LTC4S	1
	hydrolysis of fatty acid	2,32E-02	PLA2G4C	1	quantity of 1-alkyl-2,3-diacylglycerol	3,42E-03	SCD	1
	hydrolysis of phosphatidylcholine	2,43E-02	PLA2G4C	1	quantity of beta-carotene	3,42E-03	BCMO1	1
	absorption of cholesterol	2,65E-02	APOA4	1	quantity of palmitoleoyl-coenzyme A	3,42E-03	SCD	1
	hydrolysis of triacylglycerol	2,65E-02	APOC2	1	quantity of palmitoyl-coenzyme A	3,42E-03	SCD	1
	metabolism of phosphatidylcholine	2,98E-02	APOA4	1	quantity of stearoyl-coenzyme A	3,42E-03	SCD	1
	quantity of cholesterol ester	3,52E-02	FABP1	1	synthesis of 1-alkyl-2,3-diacylglycerol	3,42E-03	SCD	1
	esterification of cholesterol	3,63E-02	APOA4	1	excretion of lipid	4,69E-03	ABCA1,FGF19	2
	turnover of lipid	3,63E-02	FABP1	1	biosynthesis of steroid	4,82E-03	CYP27A1,FGF19,INSIG1	3
	metabolism of acyl-coenzyme A	3,95E-02	Acot1	1	quantity of cholesterol ester	5,32E-03	ABCA1,SCD	2
	synthesis of prostaglandin E2	4,27E-02	PTAFR	1	absorption of lipid	5,65E-03	ABCA1,FABP6	2
					esterification of cholesterol	5,65E-03	ABCA1,SCD	2
					translocation of lipid	5,65E-03	ABCA1,ABCC3	2
					biosynthesis of cholesterol	5,99E-03	CYP27A1,INSIG1	2
					metabolism of acyl-coenzyme A	6,70E-03	Acot1,ACOT2	2
					binding of bile acid	6,82E-03	FABP6	1
					concentration of cholesterol ester	6,82E-03	ABCA1	1
					cytotoxicity of 15-deoxy-delta-12,14 -PGJ 2	6,82E-03	ABCC3	1
					degradation of platelet activating factor	6,82E-03	PTAFR	1
					efflux of taurocholic acid	6,82E-03	ABCC3	1
					efflux of vitamin E	6,82E-03	ABCA1	1
					export of phosphatidylcholine	6,82E-03	ABCA1	1
					formation of lipid peroxide	6,82E-03	ABCA1	1
					loss of sterol	6,82E-03	ABCA1	1
					oxidation of vitamin A	6,82E-03	ADH4	1
					quantity of 18:1(n-9) fatty acids	6,82E-03	SCD	1
					quantity of leukotriene C4	6,82E-03	LTC4S	1
					reabsorption of bile acid	6,82E-03	FABP6	1
					secretion of fatty acid	9,46E-03	ACADL,SCD	2
					accumulation of oleic acid	1,02E-02	SCD	1
					biosynthesis of ketone body	1,02E-02	HMGCS2	1
					depletion of triacylglycerol	1,02E-02	SCD	1
					movement of phosphatidylserine	1,02E-02	ABCA1	1
					oxidation of 9-cis-retinal	1,02E-02	Aldh1a7	1
					synthesis of stearic acid	1,02E-02	SCD	1
					transmission of phospholipid	1,02E-02	ABCA1	1
					storage of lipid	1,03E-02	ABCA1,SCD	2
					homeostasis of cholesterol	1,26E-02	ABCA1,MYLIP	2
					transport of fatty acid	1,26E-02	ABCC3,ACSL3	2
					binding of dexamethasone	1,36E-02	FKBP5	1
					glucuronidation of testosterone	1,36E-02	UGT2B17	1
					hydroxylation of cholesterol	1,36E-02	CYP27A1	1
					incorporation of ceramide	1,36E-02	SCD	1
					modification of 20-hydroxyeicosatetraenoic acid	1,36E-02	ADH4	1
					oxidation of cholesterol	1,36E-02	CYP27A1	1
					production of tretinoin	1,36E-02	ADH4	1
					quantity of linoleic acid	1,36E-02	SCD	1
					quantity of palmitoleic acid	1,36E-02	SCD	1
					quantity of thromboxane B2	1,36E-02	NOS2	1
					reduction of retinaldehyde	1,36E-02	ADH4	1
					secretion of bile acid	1,36E-02	CYP27A1	1
					secretion of sphingomyelin	1,36E-02	ABCA1	1
					secretion of vitamin E	1,36E-02	ABCA1	1
					storage of triacylglycerol	1,36E-02	SCD	1
					synthesis of oleic acid	1,36E-02	SCD	1
					production of lipid	1,37E-02	ADH4,INSIG1,LTC4S,NOS2	4
					quantity of phospholipid	1,62E-02	ABCA1,CYP27A1,SCD	3
					beta-oxidation of fatty acid	1,62E-02	ACOX2,SCD	2
					synthesis of triacylglycerol	1,62E-02	ACSL3,SCD	2
					oxidation of palmitoyl-coenzyme A	1,70E-02	SCD	1
					transmission of cholesterol	1,70E-02	ABCA1	1
					concentration of phospholipid	2,03E-02	ABCA1	1
					efflux of phosphatidylcholine	2,03E-02	ABCA1	1
					formation of triacylglycerol	2,03E-02	SCD	1
					oxidation of fat	2,03E-02	FGF19	1
					production of sterol	2,03E-02	INSIG1	1
					transport of oleic acid	2,03E-02	ACSL3	1
					release of lipid	2,32E-02	ABCA1,NOS2,PTAFR	3
					homeostasis of phospholipid	2,37E-02	ABCA1	1
					incorporation of palmitic acid	2,37E-02	SCD	1
					oxidation of eicosanoid	2,37E-02	ADH4	1
					secretion of phosphatidylcholine	2,37E-02	ABCA1	1
					synthesis of tretinoin	2,37E-02	Aldh1a7	1
					transport of leukotriene C4	2,37E-02	ABCC3	1
					binding of lipid	2,58E-02	FABP6,FKBP5	2
					distribution of phosphatidylserine	2,70E-02	ABCA1	1
					oxidation of retinaldehyde	2,70E-02	Aldh1a7	1
					translocation of cholesterol	2,70E-02	ABCA1	1
					cleavage of lipid	2,82E-02	APOC2,BCMO1,PTAFR	3
					beta-oxidation of palmitic acid	3,03E-02	SCD	1
					deposition of triacylglycerol	3,03E-02	SCD	1
					excretion of bile acid	3,03E-02	FGF19	1
					quantity of 6-keto-prostaglandin F1 alpha	3,03E-02	NOS2	1
					uptake of taurocholic acid	3,03E-02	ABCC3	1
					release of arachidonic acid	3,20E-02	NOS2,PTAFR	2
					release of cholesterol	3,36E-02	ABCA1	1
					synthesis of cholesterol ester	3,36E-02	SCD	1
					secretion of steroid	3,56E-02	ABCA1,CYP27A1	2
					synthesis of eicosanoid	3,64E-02	LTC4S,PTAFR	2
					biosynthesis of bile acid	3,69E-02	FGF19	1
Small Molecule Biochemistry	Functions Annotation	p-Value	Molecules	# Molecules	biosynthesis of fatty acid	1,44E-06	ANXA1,APOA4,APOC2,INSIG1,LTC4S,SCD	6
	metabolism of lipid	3,12E-08	Acot1,APOA4,APOC2,CYP2C8,FABP1,LTC4S,PLA2G4C,RBP2,THRSP	9	synthesis of fatty acid	3,22E-06	ANXA1,APOA4,APOC2,CYP27A1,INSIG1,LTC4S,SCD	7
	efflux of phospholipid	1,78E-06	APOA4,APOC2,FABP1	3	quantity of cholesterol	1,77E-05	APOA4,CYBB,CYP27A1,HP,INSIG1,SCD	6
	metabolism of fatty acid	3,76E-06	Acot1,APOA4,APOC2,CYP2C8,LTC4S	5	metabolism of fatty acid	2,18E-05	ANXA1,APOA4,APOC2,Cyp4f16/Gm9705,INSIG1,LTC4S,SCD	7
	synthesis of lipid	9,75E-06	APOA4,APOC2,FABP1,LTC4S,PTAFR,THRSP	6	quantity of oleic acid	8,43E-05	CYP27A1,SCD	2
	biosynthesis of lipid	2,31E-05	APOA4,APOC2,FABP1,LTC4S,THRSP	5	biosynthesis of lipid	2,27E-04	ANXA1,APOA4,APOC2,CYP27A1,INSIG1,LTC4S,SCD	7
	synthesis of fatty acid	3,12E-05	APOA4,APOC2,LTC4S,PTAFR	4	quantity of lipid	3,76E-04	APOA4,AQP7,CYBB,CYP27A1,HP,INSIG1,LTC4S,RBP2,SCD	9
	metabolism of triacylglycerol	8,14E-05	APOC2,FABP1,THRSP	3	quantity of triacylglycerol	3,87E-04	APOA4,AQP7,CYBB,CYP27A1,SCD	5
	degradation of phosphatidic acid	1,23E-04	PLA2G4C,PTAFR	2	metabolism of leukotriene	3,89E-04	Cyp4f16/Gm9705,LTC4S	2
	biosynthesis of fatty acid	1,47E-04	APOA4,APOC2,LTC4S	3	metabolism of lipid	4,53E-04	ANXA1,APOA4,APOC2,CYP27A1,Cyp4f16/Gm9705,INSIG1,LTC4S,PLA2G4C,RBP2,SCD	10
	secretion of triacylglycerol	1,79E-04	APOA4,FABP1	2	moiety attachment of cholesterol	4,62E-04	APOA4,CYP27A1,SCD	3
	quantity of lipid	3,89E-04	AADAC,APOA4,FABP1,LTC4S,RBP2	5	accumulation of triacylglycerol	1,24E-03	AQP7,INSIG1,SCD	3
	quantity of triacylglycerol	7,56E-04	AADAC,APOA4,FABP1	3	synthesis of sterol	1,83E-03	CYP27A1,INSIG1,SCD	3
	oxidation of lipid	9,28E-04	AADAC,CYP2C8,FABP1	3	metabolism of eicosanoid	2,18E-03	ANXA1,Cyp4f16/Gm9705,LTC4S	3
	biosynthesis of triacylglycerol	9,43E-04	FABP1,THRSP	2	secretion of lipid	2,27E-03	ANXA1,APOA4,CYP27A1,SCD	4
	modification of lipid	9,54E-04	AADAC,APOA4,CYP2C8,FABP1	4	quantity of bile acid	2,32E-03	CYP27A1,SCD	2
	hydrolysis of lipid	9,59E-04	APOC2,PLA2G4C,PTAFR	3	efflux of cholesterol	2,88E-03	APOA4,APOC2,SCD	3
	beta-oxidation of palmitoyl-coenzyme A	1,12E-03	FABP1	1	efflux of phospholipid	3,11E-03	APOA4,APOC2	2
	binding of oleic acid	1,12E-03	FABP1	1	metabolism of cholesterol	3,21E-03	APOA4,CYP27A1,INSIG1	3
	biosynthesis of leukotriene A4	1,12E-03	LTC4S	1	accumulation of glycerol	3,79E-03	AQP7	1
	biosynthesis of leukotriene C4	1,12E-03	LTC4S	1	accumulation of palmitoleic acid	3,79E-03	SCD	1
	conjugation of 5-oxo-6-8-11-14-(e,z,z,z)-eicosatetraenoic acid	1,12E-03	LTC4S	1	biosynthesis of leukotriene A4	3,79E-03	LTC4S	1
	demethylation of rosiglitazone	1,12E-03	CYP2C8	1	biosynthesis of leukotriene C4	3,79E-03	LTC4S	1
	distribution of BODIPY-C12	1,12E-03	FABP1	1	conjugation of 5-oxo-6-8-11-14-(e,z,z,z)-eicosatetraenoic acid	3,79E-03	LTC4S	1
	distribution of BODIPY-C16	1,12E-03	FABP1	1	desaturation of palmitic acid	3,79E-03	SCD	1
	distribution of NBD-stearic acid	1,12E-03	FABP1	1	desaturation of palmitoleic acid	3,79E-03	SCD	1
	export of lysophosphatidic acid	1,12E-03	FABP1	1	desaturation of palmitoyl-coenzyme A	3,79E-03	SCD	1
	production of 6-trans-leukotriene B4	1,12E-03	LTC4S	1	desaturation of stearoyl-coenzyme A	3,79E-03	SCD	1
	targeting of BODIPY-C12	1,12E-03	FABP1	1	formation of bile acid	3,79E-03	CYP27A1	1
	modification of fatty acid	1,36E-03	AADAC,CYP2C8,FABP1	3	incorporation of glycerol	3,79E-03	SCD	1
	metabolism of terpenoid	2,00E-03	APOA4,CYP2C8,RBP2	3	molar ratio of cholesterol	3,79E-03	CYP27A1	1
	conversion of cerivastatin	2,23E-03	CYP2C8	1	production of 6-trans-leukotriene B4	3,79E-03	LTC4S	1
	degradation of platelet activating factor	2,23E-03	PTAFR	1	quantity of 1-alkyl-2,3-diacylglycerol	3,79E-03	SCD	1
	metabolism of cerivastatin	2,23E-03	CYP2C8	1	quantity of palmitoleoyl-coenzyme A	3,79E-03	SCD	1
	quantity of leukotriene C4	2,23E-03	LTC4S	1	quantity of palmitoyl-coenzyme A	3,79E-03	SCD	1
	release of stearic acid	2,23E-03	PLA2G4C	1	quantity of stearoyl-coenzyme A	3,79E-03	SCD	1
	separation of nucleotide	2,23E-03	APOA4	1	secretion of glycerol	3,79E-03	AQP7	1
	efflux of cholesterol	3,12E-03	APOA4,APOC2	2	solubilization of sphingolipid	3,79E-03	MS4A1	1
	homeostasis of lipid	3,20E-03	APOA4,APOC2	2	synthesis of 1-alkyl-2,3-diacylglycerol	3,79E-03	SCD	1
	catabolism of glycerophospholipid	3,35E-03	PLA2G4C	1	translocation of dopamine	3,79E-03	SLC6A3	1
	demethylation of diltiazem	3,35E-03	CYP2C8	1	uptake of glycerol	3,79E-03	AQP7	1
	demethylation of terbinafine	3,35E-03	CYP2C8	1	metabolism of hydrogen peroxide	4,00E-03	APOA4,CYBB	2
	formation of cisapride	3,35E-03	CYP2C8	1	metabolism of steroid	5,80E-03	APOA4,CYP27A1,INSIG1,RBP2	4
	hydroxylation of paclitaxel	3,35E-03	CYP2C8	1	esterification of cholesterol	6,91E-03	APOA4,SCD	2
	metabolism of fluvastatin	3,35E-03	CYP2C8	1	biosynthesis of cholesterol	7,32E-03	CYP27A1,INSIG1	2
	metabolism of paclitaxel	3,35E-03	CYP2C8	1	quantity of 18:1(n-9) fatty acids	7,56E-03	SCD	1
	release of palmitic acid	3,35E-03	PLA2G4C	1	quantity of leukotriene C4	7,56E-03	LTC4S	1
	transport of amine	3,35E-03	SLC6A14	1	release of Zn2+	7,56E-03	MT2A	1
	release of arachidonic acid	3,72E-03	PLA2G4C,PTAFR	2	release of stearic acid	7,56E-03	PLA2G4C	1
	synthesis of eicosanoid	4,27E-03	LTC4S,PTAFR	2	retention of dopamine	7,56E-03	SLC6A3	1
	conversion of lysophosphatidic acid	4,46E-03	FABP1	1	separation of nucleotide	7,56E-03	APOA4	1
	uptake of ascorbic acid	4,46E-03	SLC23A1	1	synthesis of proteoglycan	7,75E-03	BMP5,SRGN	2
	biosynthesis of carnitine	5,58E-03	BBOX1	1	biosynthesis of eicosanoid	8,63E-03	ANXA1,LTC4S	2
	hydroxylation of dapsone	5,58E-03	CYP2C8	1	accumulation of oleic acid	1,13E-02	SCD	1
	o-dealkylation of fluoxetine	5,58E-03	CYP2C8	1	biosynthesis of deoxyribonucleotide	1,13E-02	RRM1	1
	oxidation of terbinafine	5,58E-03	CYP2C8	1	catabolism of glycerophospholipid	1,13E-02	PLA2G4C	1
	hydrolysis of phosphatidic acid	5,91E-03	PLA2G4C,PTAFR	2	clearance of dopamine	1,13E-02	SLC6A3	1
	metabolism of phosphatidic acid	6,47E-03	APOA4,PLA2G4C	2	consumption of nitric oxide	1,13E-02	HP	1
	demethylation of almotriptan	6,69E-03	CYP2C8	1	depletion of triacylglycerol	1,13E-02	SCD	1
	metabolism of dapsone	6,69E-03	CYP2C8	1	esterification of cholesterol ester	1,13E-02	SCD	1
	oxidation of 2-hydroxyestradiol	6,69E-03	CYP2C8	1	release of palmitic acid	1,13E-02	PLA2G4C	1
	quantity of ascorbic acid	6,69E-03	SLC23A1	1	synthesis of stearic acid	1,13E-02	SCD	1
	conversion of retinaldehyde	7,80E-03	CYP2C8	1	secretion of fatty acid	1,15E-02	ANXA1,SCD	2
	conversion of vitamin A	7,80E-03	CYP2C8	1	hydroxylation of cholesterol	1,51E-02	CYP27A1	1
	metabolism of mirtazapine	7,80E-03	CYP2C8	1	incorporation of ceramide	1,51E-02	SCD	1
	metabolism of terbinafine	7,80E-03	CYP2C8	1	oxidation of cholesterol	1,51E-02	CYP27A1	1
	quantity of retinyl ester	7,80E-03	RBP2	1	quantity of linoleic acid	1,51E-02	SCD	1
	release of oleic acid	7,80E-03	PLA2G4C	1	quantity of palmitoleic acid	1,51E-02	SCD	1
	metabolism of diclofenac	8,91E-03	CYP2C8	1	secretion of bile acid	1,51E-02	CYP27A1	1
	metabolism of leukotriene	8,91E-03	LTC4S	1	storage of triacylglycerol	1,51E-02	SCD	1
	conversion of lipid	8,96E-03	CYP2C8,FABP1	2	synthesis of oleic acid	1,51E-02	SCD	1
	concentration of triacylglycerol	1,00E-02	FABP1	1	translocation of phosphatidylserine	1,51E-02	MS4A1	1
	efflux of phosphatidic acid	1,00E-02	FABP1	1	binding of NADPH	1,88E-02	CYBB	1
	excretion of bile acid	1,00E-02	FABP1	1	biosynthesis of carnitine	1,88E-02	BBOX1	1
	oxidation of beta-estradiol	1,00E-02	CYP2C8	1	oxidation of palmitoyl-coenzyme A	1,88E-02	SCD	1
	moiety attachment of lipid	1,03E-02	APOA4,CYP2C8	2	transport of glycerol	1,88E-02	AQP7	1
	oxidation of fatty acid	1,08E-02	AADAC,FABP1	2	metabolism of membrane lipid derivative	2,10E-02	APOA4,CYP27A1,INSIG1,PLA2G4C	4
	quantity of retinol	1,11E-02	RBP2	1	catabolism of dopamine	2,25E-02	SLC6A3	1
	transport of arginine	1,11E-02	SLC6A14	1	formation of triacylglycerol	2,25E-02	SCD	1
	quantity of cholesterol	1,12E-02	APOA4,FABP1	2	modulation of D-glucose	2,25E-02	AQP7	1
	incorporation of oleic acid	1,33E-02	FABP1	1	production of sterol	2,25E-02	INSIG1	1
	transport of palmitic acid	1,33E-02	FABP1	1	transport of lipid	2,31E-02	APOA4,EPHX1,MS4A1	3
	transport of lipid	1,37E-02	APOA4,FABP1	2	biosynthesis of dopamine	2,62E-02	SLC6A3	1
	catabolism of hydrogen peroxide	1,55E-02	APOA4	1	biosynthesis of hydrogen peroxide	2,62E-02	CYBB	1
	homeostasis of acylglycerol	1,55E-02	APOC2	1	dissociation of GDP	2,62E-02	ARHGDIB	1
	metabolism of vitamin A	1,55E-02	RBP2	1	incorporation of palmitic acid	2,62E-02	SCD	1
	transmission of lipid	1,55E-02	APOA4	1	quantity of retinyl ester	2,62E-02	RBP2	1
	quantity of fatty acid	1,71E-02	FABP1,LTC4S	2	release of oleic acid	2,62E-02	PLA2G4C	1
	quantity of acyl-coenzyme A	1,77E-02	FABP1	1	uptake of 5-hydroxytryptamine	2,62E-02	SLC6A3	1
	metabolism of steroid	1,87E-02	APOA4,RBP2	2
	metabolism of long chain fatty acid	1,99E-02	Acot1	1
	synthesis of platelet activating factor	1,99E-02	PTAFR	1
	quantity of bile acid	2,10E-02	FABP1	1
	secretion of cholesterol	2,10E-02	FABP1	1
	hydrolysis of fatty acid	2,32E-02	PLA2G4C	1
	hydrolysis of phosphatidylcholine	2,43E-02	PLA2G4C	1
	absorption of cholesterol	2,65E-02	APOA4	1
	hydrolysis of triacylglycerol	2,65E-02	APOC2	1
	metabolism of phosphatidylcholine	2,98E-02	APOA4	1
	quantity of cholesterol ester	3,52E-02	FABP1	1
	esterification of cholesterol	3,63E-02	APOA4	1
	turnover of lipid	3,63E-02	FABP1	1
	metabolism of acyl-coenzyme A	3,95E-02	Acot1	1
	synthesis of prostaglandin E2	4,27E-02	PTAFR	1
Vitamin and Mineral Metabolism	metabolism of terpenoid	2,00E-03	APOA4,CYP2C8,RBP2	3	synthesis of sterol	1,83E-03	CYP27A1,INSIG1,SCD	3
	resorption of Ca2+	2,23E-03	PTAFR	1	metabolism of cholesterol	3,21E-03	APOA4,CYP27A1,INSIG1	3
	resorption of calcium	2,23E-03	PTAFR	1	metabolism of steroid	5,80E-03	APOA4,CYP27A1,INSIG1,RBP2	4
	metabolism of paclitaxel	3,35E-03	CYP2C8	1	biosynthesis of cholesterol	7,32E-03	CYP27A1,INSIG1	2
	uptake of ascorbic acid	4,46E-03	SLC23A1	1	flux of Ca2+	1,04E-02	ANXA1,CXCR4,MS4A1	3
	quantity of ascorbic acid	6,69E-03	SLC23A1	1	mobilization of calcium	1,35E-02	ANXA1,CXCR4,HLA-A,Ly6a (includes others),SELL	5
	conversion of retinaldehyde	7,80E-03	CYP2C8	1	mobilization of Ca2+	1,96E-02	CXCR4,Ly6a (includes others),SELL	3
	conversion of vitamin A	7,80E-03	CYP2C8	1	quantity of retinyl ester	2,62E-02	RBP2	1
	quantity of retinyl ester	7,80E-03	RBP2	1
	quantity of retinol	1,11E-02	RBP2	1
	metabolism of vitamin A	1,55E-02	RBP2	1
	metabolism of steroid	1,87E-02	APOA4,RBP2	2
	accumulation of calcium	3,73E-02	PTAFR	1
Gastrointestinal Disease	gallstone	1,00E-02	FABP1	1	digestive organ tumor	1,74E-04	ANXA1,HABP2,HP,INSIG1,MS4A1,MT2A,POSTN,RRM1,SCD,TUBB2A	10
	diabetic retinopathy	2,98E-02	CA1	1	experimentally-induced diabetes	4,23E-04	ANXA1,GBP2,IFITM3,SERPING1	4
	hepatic system disorder	3,33E-02	FABP1,PTAFR,TUBB2A	3	hepatic system disorder	6,75E-04	CXCR4,CYP27A1,EPHX1,HABP2,INSIG1,MS4A1,SCD,SLC6A3,TUBB2A	9
	diabetic nephropathy	4,06E-02	TUBB2A	1	pancreatic tumor	4,08E-03	HABP2,MS4A1,RRM1,TUBB2A	4
					primary biliary cirrhosis	5,27E-03	CXCR4,MS4A1,SLC6A3	3
					fibrosis of liver	7,75E-03	HP,SCD	2
					familial hypercholanemia	1,13E-02	EPHX1	1
					hepatic steatosis of rats	1,13E-02	INSIG1	1
					disease of liver	1,21E-02	HP,MT2A,SCD	3
					hepatocellular carcinoma	1,31E-02	HP,MT2A,SCD,TUBB2A	4
					diabetic neuropathy	1,31E-02	CA1,SLC6A3	2
					hepatic fibrosis	1,48E-02	HABP2,SCD	2
					bleeding of liver	1,51E-02	MT2A	1
					hepatic fibrosis of liver	1,51E-02	SCD	1
					esophageal cancer	1,92E-02	POSTN,SLC6A3,TUBB2A	3
					progressive familial intrahepatic cholestasis type 1	2,10E-02	CYP27A1,SCD	2
					disease of salivary gland	2,25E-02	MS4A1	1
					colorectal cancer of mice	2,62E-02	CASP12	1
Hepatic System Disease	gallstone	1,00E-02	FABP1	1	hepatic system disorder	6,75E-04	CXCR4,CYP27A1,EPHX1,HABP2,INSIG1,MS4A1,SCD,SLC6A3,TUBB2A	9
	hepatic system disorder	3,33E-02	FABP1,PTAFR,TUBB2A	3	liver cancer	1,36E-03	HABP2,HP,MT2A,SCD,SLC6A3,SPARCL1,TUBB2A	7
					primary biliary cirrhosis	5,27E-03	CXCR4,MS4A1,SLC6A3	3
					fibrosis of liver	7,75E-03	HP,SCD	2
					familial hypercholanemia	1,13E-02	EPHX1	1
					hepatic steatosis of rats	1,13E-02	INSIG1	1
					disease of liver	1,21E-02	HP,MT2A,SCD	3
					hepatocellular carcinoma	1,31E-02	HP,MT2A,SCD,TUBB2A	4
					hepatic fibrosis	1,48E-02	HABP2,SCD	2
					bleeding of liver	1,51E-02	MT2A	1
					hepatic fibrosis of liver	1,51E-02	SCD	1
					progressive familial intrahepatic cholestasis type 1	2,10E-02	CYP27A1,SCD	2
